# Supplementary material for: Dynamic airborne mycobiome in the metropolitan city transit system is driven by seasonality and station type
Source: Microbiol Spectr. 2025 Sep 25;13(11):e01626-25. doi: 10.1128/spectrum.01626-25 (PMC12584724; doi:10.1128/spectrum.01626-25)
Supplement: Supplemental tables — Tables S1 to S6. [file spectrum.01626-25-s0010.xlsx]

## Sheet: Table S1
Tables S1 Detailed metadata information of samples.
SampleID	Stations	Month	Seasonal	Station Type	Lines	Average Temperature	Average High Temperature	Average Rain	Average humidity	Average Wind Speed	Average PM25	Low Average PM25	Average Radiation
BJX4Y	Beijingxi	Apr	Spring	Intercity	7_9	16.6	22	40.4	41	9	75	140	13.7
BJX4Y1	Beijingxi	Apr	Spring	Intercity	7_9	16.6	22	40.4	41	9	75	140	13.7
BJX4Y2	Beijingxi	Apr	Spring	Intercity	7_9	16.6	22	40.4	41	9	75	140	13.7
BJZ4Y	Beijingzhan	Apr	Spring	Intercity	2	16.6	22	40.4	41	9	75	140	13.7
BJZ4Y1	Beijingzhan	Apr	Spring	Intercity	2	16.6	22	40.4	41	9	75	140	13.7
BYHX4Y	Beiyunhexi	Apr	Spring	Residential	6	16.6	22	40.4	41	9	75	140	13.7
BYHX4Y2	Beiyunhexi	Apr	Spring	Residential	6	16.6	22	40.4	41	9	75	140	13.7
CQN4Y	Ciqunan	Apr	Spring	Residential	17	16.6	22	40.4	41	9	75	140	13.7
CQN4Y1	Ciqunan	Apr	Spring	Residential	17	16.6	22	40.4	41	9	75	140	13.7
CQN4Y3	Ciqunan	Apr	Spring	Residential	17	16.6	22	40.4	41	9	75	140	13.7
CQZ4Y1	Caoqiao	Apr	Spring	UrbanHub	DX_10_19	16.6	22	40.4	41	9	75	140	13.7
CQZ4Y2	Caoqiao	Apr	Spring	UrbanHub	DX_10_19	16.6	22	40.4	41	9	75	140	13.7
DZM4Y	Dongzhimen	Apr	Spring	UrbanHub	JC_2_13	16.6	22	40.4	41	9	75	140	13.7
DZM4Y2	Dongzhimen	Apr	Spring	UrbanHub	JC_2_13	16.6	22	40.4	41	9	75	140	13.7
GZF4Y	Gongzhufen	Apr	Spring	UrbanHub	1_10	16.6	22	40.4	41	9	75	140	13.7
GZF4Y1	Gongzhufen	Apr	Spring	UrbanHub	1_10	16.6	22	40.4	41	9	75	140	13.7
GZF4Y2	Gongzhufen	Apr	Spring	UrbanHub	1_10	16.6	22	40.4	41	9	75	140	13.7
HDHZ4Y1	Haidianhuangzhuang	Apr	Spring	UrbanHub	4_10	16.6	22	40.4	41	9	75	140	13.7
HDHZ4Y2	Haidianhuangzhuang	Apr	Spring	UrbanHub	4_10	16.6	22	40.4	41	9	75	140	13.7
HDHZ4Y3	Haidianhuangzhuang	Apr	Spring	UrbanHub	4_10	16.6	22	40.4	41	9	75	140	13.7
JAQ4Y	Jinanqiao	Apr	Spring	UrbanHub	S1_6_11	16.6	22	40.4	41	9	75	140	13.7
JAQ4Y2	Jinanqiao	Apr	Spring	UrbanHub	S1_6_11	16.6	22	40.4	41	9	75	140	13.7
JAQ4Y3	Jinanqiao	Apr	Spring	UrbanHub	S1_6_11	16.6	22	40.4	41	9	75	140	13.7
QHZ4Y1	Qinghezhan	Apr	Spring	Intercity	CP_13	16.6	22	40.4	41	9	75	140	13.7
QHZ4Y2	Qinghezhan	Apr	Spring	Intercity	CP_13	16.6	22	40.4	41	9	75	140	13.7
QHZ4Y3	Qinghezhan	Apr	Spring	Intercity	CP_13	16.6	22	40.4	41	9	75	140	13.7
SJZ4Y1	Songjiazhuang	Apr	Spring	UrbanHub	YZ_5_19	16.6	22	40.4	41	9	75	140	13.7
SJZ4Y2	Songjiazhuang	Apr	Spring	UrbanHub	YZ_5_20	16.6	22	40.4	41	9	75	140	13.7
SJZ4Y3	Songjiazhuang	Apr	Spring	UrbanHub	YZ_5_21	16.6	22	40.4	41	9	75	140	13.7
SYZ4Y1	Shunyizhan	Apr	Spring	Residential	15	16.6	22	40.4	41	9	75	140	13.7
SYZ4Y2	Shunyizhan	Apr	Spring	Residential	15	16.6	22	40.4	41	9	75	140	13.7
SYZ4Y3	Shunyizhan	Apr	Spring	Residential	15	16.6	22	40.4	41	9	75	140	13.7
XZM4Y1	Beijingbei	Apr	Spring	Intercity	2_4_13	16.6	22	40.4	41	9	75	140	13.7
XZM4Y2	Beijingbei	Apr	Spring	Intercity	2_4_13	16.6	22	40.4	41	9	75	140	13.7
XZM4Y3	Beijingbei	Apr	Spring	Intercity	2_4_13	16.6	22	40.4	41	9	75	140	13.7
YFZ4Y1	Yongfengzhan	Apr	Spring	Residential	16	16.6	22	40.4	41	9	75	140	13.7
YFZ4Y2	Yongfengzhan	Apr	Spring	Residential	16	16.6	22	40.4	41	9	75	140	13.7
YFZ4Y3	Yongfengzhan	Apr	Spring	Residential	16	16.6	22	40.4	41	9	75	140	13.7
BJN8Y1	Beijingnan	Aug	Summer	Intercity	4_14	26.1	29	288.8	68	6.9	37	74	12.9
BJN8Y2	Beijingnan	Aug	Summer	Intercity	4_14	26.1	29	288.8	68	6.9	37	74	12.9
BJN8Y3	Beijingnan	Aug	Summer	Intercity	4_14	26.1	29	288.8	68	6.9	37	74	12.9
BJX8Y	Beijingxi	Aug	Summer	Intercity	7_9	26.1	29	288.8	68	6.9	37	74	12.9
BJX8Y1	Beijingxi	Aug	Summer	Intercity	7_9	26.1	29	288.8	68	6.9	37	74	12.9
BJX8Y2	Beijingxi	Aug	Summer	Intercity	7_9	26.1	29	288.8	68	6.9	37	74	12.9
BJZ8Y1	Beijingzhan	Aug	Summer	Intercity	2	26.1	29	288.8	68	6.9	37	74	12.9
BJZ8Y2	Beijingzhan	Aug	Summer	Intercity	2	26.1	29	288.8	68	6.9	37	74	12.9
BJZ8Y3	Beijingzhan	Aug	Summer	Intercity	2	26.1	29	288.8	68	6.9	37	74	12.9
CQN8Y1	Ciqunan	Aug	Summer	Residential	17	26.1	29	288.8	68	6.9	37	74	12.9
CQN8Y2	Ciqunan	Aug	Summer	Residential	17	26.1	29	288.8	68	6.9	37	74	12.9
CQN8Y3	Ciqunan	Aug	Summer	Residential	17	26.1	29	288.8	68	6.9	37	74	12.9
CQZ8Y1	Caoqiao	Aug	Summer	UrbanHub	DX_10_19	26.1	29	288.8	68	6.9	37	74	12.9
CQZ8Y2	Caoqiao	Aug	Summer	UrbanHub	DX_10_19	26.1	29	288.8	68	6.9	37	74	12.9
CQZ8Y3	Caoqiao	Aug	Summer	UrbanHub	DX_10_19	26.1	29	288.8	68	6.9	37	74	12.9
GZF8Y1	Gongzhufen	Aug	Summer	UrbanHub	1_10	26.1	29	288.8	68	6.9	37	74	12.9
GZF8Y2	Gongzhufen	Aug	Summer	UrbanHub	1_10	26.1	29	288.8	68	6.9	37	74	12.9
GZF8Y3	Gongzhufen	Aug	Summer	UrbanHub	1_10	26.1	29	288.8	68	6.9	37	74	12.9
HDHZ8Y1	Haidianhuangzhuang	Aug	Summer	UrbanHub	4_10	26.1	29	288.8	68	6.9	37	74	12.9
HDHZ8Y2	Haidianhuangzhuang	Aug	Summer	UrbanHub	4_10	26.1	29	288.8	68	6.9	37	74	12.9
HDHZ8Y3	Haidianhuangzhuang	Aug	Summer	UrbanHub	4_10	26.1	29	288.8	68	6.9	37	74	12.9
JAQ8Y1	Jinanqiao	Aug	Summer	UrbanHub	S1_6_11	26.1	29	288.8	68	6.9	37	74	12.9
JAQ8Y2	Jinanqiao	Aug	Summer	UrbanHub	S1_6_11	26.1	29	288.8	68	6.9	37	74	12.9
JAQ8Y3	Jinanqiao	Aug	Summer	UrbanHub	S1_6_11	26.1	29	288.8	68	6.9	37	74	12.9
QHZ8Y1	Qinghezhan	Aug	Summer	Intercity	CP_13	26.1	29	288.8	68	6.9	37	74	12.9
QHZ8Y2	Qinghezhan	Aug	Summer	Intercity	CP_13	26.1	29	288.8	68	6.9	37	74	12.9
QHZ8Y3	Qinghezhan	Aug	Summer	Intercity	CP_13	26.1	29	288.8	68	6.9	37	74	12.9
SJZ8Y1	Songjiazhuang	Aug	Summer	UrbanHub	YZ_5_28	26.1	29	288.8	68	6.9	37	74	12.9
SJZ8Y2	Songjiazhuang	Aug	Summer	UrbanHub	YZ_5_29	26.1	29	288.8	68	6.9	37	74	12.9
SJZ8Y3	Songjiazhuang	Aug	Summer	UrbanHub	YZ_5_30	26.1	29	288.8	68	6.9	37	74	12.9
SYZ8Y1	Shunyizhan	Aug	Summer	Residential	15	26.1	29	288.8	68	6.9	37	74	12.9
SYZ8Y2	Shunyizhan	Aug	Summer	Residential	15	26.1	29	288.8	68	6.9	37	74	12.9
SYZ8Y3	Shunyizhan	Aug	Summer	Residential	15	26.1	29	288.8	68	6.9	37	74	12.9
XZM8Y1	Beijingbei	Aug	Summer	Intercity	2_4_13	26.1	29	288.8	68	6.9	37	74	12.9
XZM8Y2	Beijingbei	Aug	Summer	Intercity	2_4_13	26.1	29	288.8	68	6.9	37	74	12.9
XZM8Y3	Beijingbei	Aug	Summer	Intercity	2_4_13	26.1	29	288.8	68	6.9	37	74	12.9
BJN12Y1	Beijingnan	Dec	Winter	Intercity	4_14	1.6	5	0	43	5.6	87	169	5.7
BJN12Y2	Beijingnan	Dec	Winter	Intercity	4_14	1.6	5	0	43	5.6	87	169	5.7
BJN12Y3	Beijingnan	Dec	Winter	Intercity	4_14	1.6	5	0	43	5.6	87	169	5.7
BJX12Y1	Beijingxi	Dec	Winter	Intercity	7_9	1.6	5	0	43	5.6	87	169	5.7
BJX12Y2	Beijingxi	Dec	Winter	Intercity	7_9	1.6	5	0	43	5.6	87	169	5.7
BJX12Y3	Beijingxi	Dec	Winter	Intercity	7_9	1.6	5	0	43	5.6	87	169	5.7
BJZ12Y1	Beijingzhan	Dec	Winter	Intercity	2	1.6	5	0	43	5.6	87	169	5.7
BJZ12Y2	Beijingzhan	Dec	Winter	Intercity	2	1.6	5	0	43	5.6	87	169	5.7
BJZ12Y3	Beijingzhan	Dec	Winter	Intercity	2	1.6	5	0	43	5.6	87	169	5.7
BYHX12Y2	Beiyunhexi	Dec	Winter	Residential	6	1.6	5	0	43	5.6	87	169	5.7
CQN12Y1	Ciqunan	Dec	Winter	Residential	17	1.6	5	0	43	5.6	87	169	5.7
CQN12Y3	Ciqunan	Dec	Winter	Residential	17	1.6	5	0	43	5.6	87	169	5.7
CQZ12Y1	Caoqiao	Dec	Winter	UrbanHub	DX_10_19	1.6	5	0	43	5.6	87	169	5.7
CQZ12Y2	Caoqiao	Dec	Winter	UrbanHub	DX_10_19	1.6	5	0	43	5.6	87	169	5.7
CQZ12Y3	Caoqiao	Dec	Winter	UrbanHub	DX_10_19	1.6	5	0	43	5.6	87	169	5.7
DZM12Y1	Dongzhimen	Dec	Winter	UrbanHub	JC_2_13	1.6	5	0	43	5.6	87	169	5.7
DZM12Y3	Dongzhimen	Dec	Winter	UrbanHub	JC_2_13	1.6	5	0	43	5.6	87	169	5.7
GZF12Y	Gongzhufen	Dec	Winter	UrbanHub	1_10	1.6	5	0	43	5.6	87	169	5.7
GZF12Y1	Gongzhufen	Dec	Winter	UrbanHub	1_10	1.6	5	0	43	5.6	87	169	5.7
GZF12Y3	Gongzhufen	Dec	Winter	UrbanHub	1_10	1.6	5	0	43	5.6	87	169	5.7
HDHZ12Y1	Haidianhuangzhuang	Dec	Winter	UrbanHub	4_10	1.6	5	0	43	5.6	87	169	5.7
HDHZ12Y2	Haidianhuangzhuang	Dec	Winter	UrbanHub	4_10	1.6	5	0	43	5.6	87	169	5.7
HDHZ12Y3	Haidianhuangzhuang	Dec	Winter	UrbanHub	4_10	1.6	5	0	43	5.6	87	169	5.7
JAQ12Y1	Jinanqiao	Dec	Winter	UrbanHub	S1_6_11	1.6	5	0	43	5.6	87	169	5.7
JAQ12Y2	Jinanqiao	Dec	Winter	UrbanHub	S1_6_11	1.6	5	0	43	5.6	87	169	5.7
JAQ12Y3	Jinanqiao	Dec	Winter	UrbanHub	S1_6_11	1.6	5	0	43	5.6	87	169	5.7
QHZ12Y1	Qinghezhan	Dec	Winter	Intercity	CP_13	1.6	5	0	43	5.6	87	169	5.7
QHZ12Y2	Qinghezhan	Dec	Winter	Intercity	CP_13	1.6	5	0	43	5.6	87	169	5.7
QHZ12Y3	Qinghezhan	Dec	Winter	Intercity	CP_13	1.6	5	0	43	5.6	87	169	5.7
SJZ12Y	Songjiazhuang	Dec	Winter	UrbanHub	YZ_5_41	1.6	5	0	43	5.6	87	169	5.7
SJZ12Y1	Songjiazhuang	Dec	Winter	UrbanHub	YZ_5_39	1.6	5	0	43	5.6	87	169	5.7
SJZ12Y2	Songjiazhuang	Dec	Winter	UrbanHub	YZ_5_40	1.6	5	0	43	5.6	87	169	5.7
SYZ12Y1	Shunyizhan	Dec	Winter	Residential	15	1.6	5	0	43	5.6	87	169	5.7
SYZ12Y2	Shunyizhan	Dec	Winter	Residential	15	1.6	5	0	43	5.6	87	169	5.7
SYZ12Y3	Shunyizhan	Dec	Winter	Residential	15	1.6	5	0	43	5.6	87	169	5.7
XZM12Y1	Beijingbei	Dec	Winter	Intercity	2_4_13	1.6	5	0	43	5.6	87	169	5.7
XZM12Y2	Beijingbei	Dec	Winter	Intercity	2_4_13	1.6	5	0	43	5.6	87	169	5.7
XZM12Y3	Beijingbei	Dec	Winter	Intercity	2_4_13	1.6	5	0	43	5.6	87	169	5.7
YFZ12Y1	Yongfengzhan	Dec	Winter	Residential	16	1.6	5	0	43	5.6	87	169	5.7
YFZ12Y2	Yongfengzhan	Dec	Winter	Residential	16	1.6	5	0	43	5.6	87	169	5.7
YFZ12Y3	Yongfengzhan	Dec	Winter	Residential	16	1.6	5	0	43	5.6	87	169	5.7
BJN2Y1	Beijingnan	Feb	Winter	Intercity	4_14	1.1	5	2	43	7.2	80	149	8.1
BJN2Y2	Beijingnan	Feb	Winter	Intercity	4_14	1.1	5	2	43	7.2	80	149	8.1
BJN2Y3	Beijingnan	Feb	Winter	Intercity	4_14	1.1	5	2	43	7.2	80	149	8.1
BJX2Y1	Beijingxi	Feb	Winter	Intercity	7_9	1.1	5	2	43	7.2	80	149	8.1
BJX2Y2	Beijingxi	Feb	Winter	Intercity	7_9	1.1	5	2	43	7.2	80	149	8.1
BJX2Y3	Beijingxi	Feb	Winter	Intercity	7_9	1.1	5	2	43	7.2	80	149	8.1
BJZ2Y	Beijingzhan	Feb	Winter	Intercity	2	1.1	5	2	43	7.2	80	149	8.1
BJZ2Y2	Beijingzhan	Feb	Winter	Intercity	2	1.1	5	2	43	7.2	80	149	8.1
BJZ2Y3	Beijingzhan	Feb	Winter	Intercity	2	1.1	5	2	43	7.2	80	149	8.1
BYHX2Y1	Beiyunhexi	Feb	Winter	Residential	6	1.1	5	2	43	7.2	80	149	8.1
BYHX2Y2	Beiyunhexi	Feb	Winter	Residential	6	1.1	5	2	43	7.2	80	149	8.1
BYHX2Y3	Beiyunhexi	Feb	Winter	Residential	6	1.1	5	2	43	7.2	80	149	8.1
CQN2Y1	Ciqunan	Feb	Winter	Residential	17	1.1	5	2	43	7.2	80	149	8.1
CQN2Y2	Ciqunan	Feb	Winter	Residential	17	1.1	5	2	43	7.2	80	149	8.1
CQN2Y3	Ciqunan	Feb	Winter	Residential	17	1.1	5	2	43	7.2	80	149	8.1
CQZ2Y2	Caoqiao	Feb	Winter	UrbanHub	DX_10_19	1.1	5	2	43	7.2	80	149	8.1
DZM2Y1	Dongzhimen	Feb	Winter	UrbanHub	JC_2_13	1.1	5	2	43	7.2	80	149	8.1
DZM2Y2	Dongzhimen	Feb	Winter	UrbanHub	JC_2_13	1.1	5	2	43	7.2	80	149	8.1
DZM2Y3	Dongzhimen	Feb	Winter	UrbanHub	JC_2_13	1.1	5	2	43	7.2	80	149	8.1
GZF2Y	Gongzhufen	Feb	Winter	UrbanHub	1_10	1.1	5	2	43	7.2	80	149	8.1
GZF2Y1	Gongzhufen	Feb	Winter	UrbanHub	1_10	1.1	5	2	43	7.2	80	149	8.1
GZF2Y2	Gongzhufen	Feb	Winter	UrbanHub	1_10	1.1	5	2	43	7.2	80	149	8.1
HDHZ2Y1	Haidianhuangzhuang	Feb	Winter	UrbanHub	4_10	1.1	5	2	43	7.2	80	149	8.1
HDHZ2Y2	Haidianhuangzhuang	Feb	Winter	UrbanHub	4_10	1.1	5	2	43	7.2	80	149	8.1
HDHZ2Y3	Haidianhuangzhuang	Feb	Winter	UrbanHub	4_10	1.1	5	2	43	7.2	80	149	8.1
JAQ2Y1	Jinanqiao	Feb	Winter	UrbanHub	S1_6_11	1.1	5	2	43	7.2	80	149	8.1
JAQ2Y2	Jinanqiao	Feb	Winter	UrbanHub	S1_6_11	1.1	5	2	43	7.2	80	149	8.1
JAQ2Y3	Jinanqiao	Feb	Winter	UrbanHub	S1_6_11	1.1	5	2	43	7.2	80	149	8.1
QHZ2Y1	Qinghezhan	Feb	Winter	Intercity	CP_13	1.1	5	2	43	7.2	80	149	8.1
QHZ2Y2	Qinghezhan	Feb	Winter	Intercity	CP_13	1.1	5	2	43	7.2	80	149	8.1
QHZ2Y3	Qinghezhan	Feb	Winter	Intercity	CP_13	1.1	5	2	43	7.2	80	149	8.1
SJZ2Y1	Songjiazhuang	Feb	Winter	UrbanHub	YZ_5_13	1.1	5	2	43	7.2	80	149	8.1
SJZ2Y2	Songjiazhuang	Feb	Winter	UrbanHub	YZ_5_14	1.1	5	2	43	7.2	80	149	8.1
SJZ2Y3	Songjiazhuang	Feb	Winter	UrbanHub	YZ_5_15	1.1	5	2	43	7.2	80	149	8.1
SYZ2Y2	Shunyizhan	Feb	Winter	Residential	15	1.1	5	2	43	7.2	80	149	8.1
SYZ2Y3	Shunyizhan	Feb	Winter	Residential	15	1.1	5	2	43	7.2	80	149	8.1
XZM2Y1	Beijingbei	Feb	Winter	Intercity	2_4_13	1.1	5	2	43	7.2	80	149	8.1
XZM2Y2	Beijingbei	Feb	Winter	Intercity	2_4_13	1.1	5	2	43	7.2	80	149	8.1
XZM2Y3	Beijingbei	Feb	Winter	Intercity	2_4_13	1.1	5	2	43	7.2	80	149	8.1
YFZ2Y1	Yongfengzhan	Feb	Winter	Residential	16	1.1	5	2	43	7.2	80	149	8.1
YFZ2Y2	Yongfengzhan	Feb	Winter	Residential	16	1.1	5	2	43	7.2	80	149	8.1
YFZ2Y3	Yongfengzhan	Feb	Winter	Residential	16	1.1	5	2	43	7.2	80	149	8.1
BJN1Y1	Beijingnan	Jan	Winter	Intercity	4_14	0.1	3	0.2	42	5.5	125	247	6.8
BJN1Y2	Beijingnan	Jan	Winter	Intercity	4_14	0.1	3	0.2	42	5.5	125	247	6.8
BJN1Y3	Beijingnan	Jan	Winter	Intercity	4_14	0.1	3	0.2	42	5.5	125	247	6.8
BJX1Y1	Beijingxi	Jan	Winter	Intercity	7_9	0.1	3	0.2	42	5.5	125	247	6.8
BJX1Y3	Beijingxi	Jan	Winter	Intercity	7_9	0.1	3	0.2	42	5.5	125	247	6.8
BJZ1Y1	Beijingzhan	Jan	Winter	Intercity	2	0.1	3	0.2	42	5.5	125	247	6.8
BJZ1Y2	Beijingzhan	Jan	Winter	Intercity	2	0.1	3	0.2	42	5.5	125	247	6.8
BJZ1Y3	Beijingzhan	Jan	Winter	Intercity	2	0.1	3	0.2	42	5.5	125	247	6.8
BYHX1Y1	Beiyunhexi	Jan	Winter	Residential	6	0.1	3	0.2	42	5.5	125	247	6.8
BYHX1Y2	Beiyunhexi	Jan	Winter	Residential	6	0.1	3	0.2	42	5.5	125	247	6.8
BYHX1Y3	Beiyunhexi	Jan	Winter	Residential	6	0.1	3	0.2	42	5.5	125	247	6.8
CQZ1Y	Caoqiao	Jan	Winter	UrbanHub	DX_10_19	0.1	3	0.2	42	5.5	125	247	6.8
CQZ1Y1	Caoqiao	Jan	Winter	UrbanHub	DX_10_19	0.1	3	0.2	42	5.5	125	247	6.8
CQZ1Y2	Caoqiao	Jan	Winter	UrbanHub	DX_10_19	0.1	3	0.2	42	5.5	125	247	6.8
DZM1Y1	Dongzhimen	Jan	Winter	UrbanHub	JC_2_13	0.1	3	0.2	42	5.5	125	247	6.8
DZM1Y2	Dongzhimen	Jan	Winter	UrbanHub	JC_2_13	0.1	3	0.2	42	5.5	125	247	6.8
DZM1Y3	Dongzhimen	Jan	Winter	UrbanHub	JC_2_13	0.1	3	0.2	42	5.5	125	247	6.8
GZF1Y1	Gongzhufen	Jan	Winter	UrbanHub	1_10	0.1	3	0.2	42	5.5	125	247	6.8
GZF1Y2	Gongzhufen	Jan	Winter	UrbanHub	1_10	0.1	3	0.2	42	5.5	125	247	6.8
GZF1Y3	Gongzhufen	Jan	Winter	UrbanHub	1_10	0.1	3	0.2	42	5.5	125	247	6.8
HDHZ1Y1	Haidianhuangzhuang	Jan	Winter	UrbanHub	4_10	0.1	3	0.2	42	5.5	125	247	6.8
JAQ1Y1	Jinanqiao	Jan	Winter	UrbanHub	S1_6_11	0.1	3	0.2	42	5.5	125	247	6.8
JAQ1Y2	Jinanqiao	Jan	Winter	UrbanHub	S1_6_11	0.1	3	0.2	42	5.5	125	247	6.8
JAQ1Y3	Jinanqiao	Jan	Winter	UrbanHub	S1_6_11	0.1	3	0.2	42	5.5	125	247	6.8
QHZ1Y1	Qinghezhan	Jan	Winter	Intercity	CP_13	0.1	3	0.2	42	5.5	125	247	6.8
QHZ1Y2	Qinghezhan	Jan	Winter	Intercity	CP_13	0.1	3	0.2	42	5.5	125	247	6.8
QHZ1Y3	Qinghezhan	Jan	Winter	Intercity	CP_13	0.1	3	0.2	42	5.5	125	247	6.8
SJZ1Y	Songjiazhuang	Jan	Winter	UrbanHub	YZ_5_12	0.1	3	0.2	42	5.5	125	247	6.8
SJZ1Y1	Songjiazhuang	Jan	Winter	UrbanHub	YZ_5_10	0.1	3	0.2	42	5.5	125	247	6.8
SJZ1Y2	Songjiazhuang	Jan	Winter	UrbanHub	YZ_5_11	0.1	3	0.2	42	5.5	125	247	6.8
SYZ1Y	Shunyizhan	Jan	Winter	Residential	15	0.1	3	0.2	42	5.5	125	247	6.8
SYZ1Y2	Shunyizhan	Jan	Winter	Residential	15	0.1	3	0.2	42	5.5	125	247	6.8
SYZ1Y3	Shunyizhan	Jan	Winter	Residential	15	0.1	3	0.2	42	5.5	125	247	6.8
XZM1Y1	Beijingbei	Jan	Winter	Intercity	2_4_13	0.1	3	0.2	42	5.5	125	247	6.8
XZM1Y2	Beijingbei	Jan	Winter	Intercity	2_4_13	0.1	3	0.2	42	5.5	125	247	6.8
XZM1Y3	Beijingbei	Jan	Winter	Intercity	2_4_13	0.1	3	0.2	42	5.5	125	247	6.8
YFZ1Y1	Yongfengzhan	Jan	Winter	Residential	16	0.1	3	0.2	42	5.5	125	247	6.8
YFZ1Y2	Yongfengzhan	Jan	Winter	Residential	16	0.1	3	0.2	42	5.5	125	247	6.8
YFZ1Y3	Yongfengzhan	Jan	Winter	Residential	16	0.1	3	0.2	42	5.5	125	247	6.8
BJN7Y1	Beijingnan	Jul	Summer	Intercity	4_14	27.6	31	59.4	68	6.2	42	85	13.9
BJN7Y2	Beijingnan	Jul	Summer	Intercity	4_14	27.6	31	59.4	68	6.2	42	85	13.9
BJN7Y3	Beijingnan	Jul	Summer	Intercity	4_14	27.6	31	59.4	68	6.2	42	85	13.9
CQN7Y1	Ciqunan	Jul	Summer	Residential	17	27.6	31	59.4	68	6.2	42	85	13.9
CQN7Y2	Ciqunan	Jul	Summer	Residential	17	27.6	31	59.4	68	6.2	42	85	13.9
CQN7Y3	Ciqunan	Jul	Summer	Residential	17	27.6	31	59.4	68	6.2	42	85	13.9
CQZ7Y1	Caoqiao	Jul	Summer	UrbanHub	DX_10_19	27.6	31	59.4	68	6.2	42	85	13.9
CQZ7Y2	Caoqiao	Jul	Summer	UrbanHub	DX_10_19	27.6	31	59.4	68	6.2	42	85	13.9
CQZ7Y3	Caoqiao	Jul	Summer	UrbanHub	DX_10_19	27.6	31	59.4	68	6.2	42	85	13.9
DZM7Y1	Dongzhimen	Jul	Summer	UrbanHub	JC_2_13	27.6	31	59.4	68	6.2	42	85	13.9
DZM7Y2	Dongzhimen	Jul	Summer	UrbanHub	JC_2_13	27.6	31	59.4	68	6.2	42	85	13.9
HDHZ7Y1	Haidianhuangzhuang	Jul	Summer	UrbanHub	4_10	27.6	31	59.4	68	6.2	42	85	13.9
HDHZ7Y2	Haidianhuangzhuang	Jul	Summer	UrbanHub	4_10	27.6	31	59.4	68	6.2	42	85	13.9
HDHZ7Y3	Haidianhuangzhuang	Jul	Summer	UrbanHub	4_10	27.6	31	59.4	68	6.2	42	85	13.9
JAQ7Y1	Jinanqiao	Jul	Summer	UrbanHub	S1_6_11	27.6	31	59.4	68	6.2	42	85	13.9
JAQ7Y2	Jinanqiao	Jul	Summer	UrbanHub	S1_6_11	27.6	31	59.4	68	6.2	42	85	13.9
JAQ7Y3	Jinanqiao	Jul	Summer	UrbanHub	S1_6_11	27.6	31	59.4	68	6.2	42	85	13.9
QHZ7Y1	Qinghezhan	Jul	Summer	Intercity	CP_13	27.6	31	59.4	68	6.2	42	85	13.9
QHZ7Y2	Qinghezhan	Jul	Summer	Intercity	CP_13	27.6	31	59.4	68	6.2	42	85	13.9
QHZ7Y3	Qinghezhan	Jul	Summer	Intercity	CP_13	27.6	31	59.4	68	6.2	42	85	13.9
SYZ7Y	Shunyizhan	Jul	Summer	Residential	15	27.6	31	59.4	68	6.2	42	85	13.9
SYZ7Y1	Shunyizhan	Jul	Summer	Residential	15	27.6	31	59.4	68	6.2	42	85	13.9
SYZ7Y2	Shunyizhan	Jul	Summer	Residential	15	27.6	31	59.4	68	6.2	42	85	13.9
YFZ7Y1	Yongfengzhan	Jul	Summer	Residential	16	27.6	31	59.4	68	6.2	42	85	13.9
YFZ7Y2	Yongfengzhan	Jul	Summer	Residential	16	27.6	31	59.4	68	6.2	42	85	13.9
YFZ7Y3	Yongfengzhan	Jul	Summer	Residential	16	27.6	31	59.4	68	6.2	42	85	13.9
BJN6Y1	Beijingnan	Jun	Summer	Intercity	4_14	23.1	27	280.4	56	7.3	47	87	16.1
BJN6Y3	Beijingnan	Jun	Summer	Intercity	4_14	23.1	27	280.4	56	7.3	47	87	16.1
BJX6Y1	Beijingxi	Jun	Summer	Intercity	7_9	23.1	27	280.4	56	7.3	47	87	16.1
BJZ6Y1	Beijingzhan	Jun	Summer	Intercity	2	23.1	27	280.4	56	7.3	47	87	16.1
BJZ6Y2	Beijingzhan	Jun	Summer	Intercity	2	23.1	27	280.4	56	7.3	47	87	16.1
BYHX6Y1	Beiyunhexi	Jun	Summer	Residential	6	23.1	27	280.4	56	7.3	47	87	16.1
BYHX6Y2	Beiyunhexi	Jun	Summer	Residential	6	23.1	27	280.4	56	7.3	47	87	16.1
BYHX6Y3	Beiyunhexi	Jun	Summer	Residential	6	23.1	27	280.4	56	7.3	47	87	16.1
CQN6Y1	Ciqunan	Jun	Summer	Residential	17	23.1	27	280.4	56	7.3	47	87	16.1
CQN6Y2	Ciqunan	Jun	Summer	Residential	17	23.1	27	280.4	56	7.3	47	87	16.1
CQN6Y3	Ciqunan	Jun	Summer	Residential	17	23.1	27	280.4	56	7.3	47	87	16.1
CQZ6Y1	Caoqiao	Jun	Summer	UrbanHub	DX_10_19	23.1	27	280.4	56	7.3	47	87	16.1
CQZ6Y2	Caoqiao	Jun	Summer	UrbanHub	DX_10_19	23.1	27	280.4	56	7.3	47	87	16.1
CQZ6Y3	Caoqiao	Jun	Summer	UrbanHub	DX_10_19	23.1	27	280.4	56	7.3	47	87	16.1
DZM6Y1	Dongzhimen	Jun	Summer	UrbanHub	JC_2_13	23.1	27	280.4	56	7.3	47	87	16.1
DZM6Y3	Dongzhimen	Jun	Summer	UrbanHub	JC_2_13	23.1	27	280.4	56	7.3	47	87	16.1
GZF6Y1	Gongzhufen	Jun	Summer	UrbanHub	1_10	23.1	27	280.4	56	7.3	47	87	16.1
GZF6Y2	Gongzhufen	Jun	Summer	UrbanHub	1_10	23.1	27	280.4	56	7.3	47	87	16.1
GZF6Y3	Gongzhufen	Jun	Summer	UrbanHub	1_10	23.1	27	280.4	56	7.3	47	87	16.1
HDHZ6Y1	Haidianhuangzhuang	Jun	Summer	UrbanHub	4_10	23.1	27	280.4	56	7.3	47	87	16.1
HDHZ6Y2	Haidianhuangzhuang	Jun	Summer	UrbanHub	4_10	23.1	27	280.4	56	7.3	47	87	16.1
HDHZ6Y3	Haidianhuangzhuang	Jun	Summer	UrbanHub	4_10	23.1	27	280.4	56	7.3	47	87	16.1
JAQ6Y	Jinanqiao	Jun	Summer	UrbanHub	S1_6_11	23.1	27	280.4	56	7.3	47	87	16.1
JAQ6Y1	Jinanqiao	Jun	Summer	UrbanHub	S1_6_11	23.1	27	280.4	56	7.3	47	87	16.1
JAQ6Y3	Jinanqiao	Jun	Summer	UrbanHub	S1_6_11	23.1	27	280.4	56	7.3	47	87	16.1
QHZ6Y1	Qinghezhan	Jun	Summer	Intercity	CP_13	23.1	27	280.4	56	7.3	47	87	16.1
QHZ6Y2	Qinghezhan	Jun	Summer	Intercity	CP_13	23.1	27	280.4	56	7.3	47	87	16.1
QHZ6Y3	Qinghezhan	Jun	Summer	Intercity	CP_13	23.1	27	280.4	56	7.3	47	87	16.1
SJZ6Y	Songjiazhuang	Jun	Summer	UrbanHub	YZ_5_27	23.1	27	280.4	56	7.3	47	87	16.1
SJZ6Y1	Songjiazhuang	Jun	Summer	UrbanHub	YZ_5_25	23.1	27	280.4	56	7.3	47	87	16.1
SJZ6Y2	Songjiazhuang	Jun	Summer	UrbanHub	YZ_5_26	23.1	27	280.4	56	7.3	47	87	16.1
SYZ6Y1	Shunyizhan	Jun	Summer	Residential	15	23.1	27	280.4	56	7.3	47	87	16.1
SYZ6Y2	Shunyizhan	Jun	Summer	Residential	15	23.1	27	280.4	56	7.3	47	87	16.1
SYZ6Y3	Shunyizhan	Jun	Summer	Residential	15	23.1	27	280.4	56	7.3	47	87	16.1
XZM6Y1	Beijingbei	Jun	Summer	Intercity	2_4_13	23.1	27	280.4	56	7.3	47	87	16.1
XZM6Y2	Beijingbei	Jun	Summer	Intercity	2_4_13	23.1	27	280.4	56	7.3	47	87	16.1
XZM6Y3	Beijingbei	Jun	Summer	Intercity	2_4_13	23.1	27	280.4	56	7.3	47	87	16.1
BJN3Y1	Beijingnan	Mar	Spring	Intercity	4_14	8.1	12	1.2	38	5.1	108	200	12.2
BJN3Y2	Beijingnan	Mar	Spring	Intercity	4_14	8.1	12	1.2	38	5.1	108	200	12.2
BJN3Y3	Beijingnan	Mar	Spring	Intercity	4_14	8.1	12	1.2	38	5.1	108	200	12.2
BJX1Y2	Beijingxi	Mar	Spring	Intercity	7_9	8.1	12	1.2	38	5.1	108	200	12.2
BJX3Y	Beijingxi	Mar	Spring	Intercity	7_9	8.1	12	1.2	38	5.1	108	200	12.2
BJX3Y1	Beijingxi	Mar	Spring	Intercity	7_9	8.1	12	1.2	38	5.1	108	200	12.2
BJX3Y3	Beijingxi	Mar	Spring	Intercity	7_9	8.1	12	1.2	38	5.1	108	200	12.2
BJZ3Y1	Beijingzhan	Mar	Spring	Intercity	2	8.1	12	1.2	38	5.1	108	200	12.2
BJZ3Y2	Beijingzhan	Mar	Spring	Intercity	2	8.1	12	1.2	38	5.1	108	200	12.2
BJZ3Y3	Beijingzhan	Mar	Spring	Intercity	2	8.1	12	1.2	38	5.1	108	200	12.2
BYHX3Y1	Beiyunhexi	Mar	Spring	Residential	6	8.1	12	1.2	38	5.1	108	200	12.2
BYHX3Y2	Beiyunhexi	Mar	Spring	Residential	6	8.1	12	1.2	38	5.1	108	200	12.2
BYHX3Y3	Beiyunhexi	Mar	Spring	Residential	6	8.1	12	1.2	38	5.1	108	200	12.2
CQN3Y1	Ciqunan	Mar	Spring	Residential	17	8.1	12	1.2	38	5.1	108	200	12.2
CQN3Y2	Ciqunan	Mar	Spring	Residential	17	8.1	12	1.2	38	5.1	108	200	12.2
CQN3Y3	Ciqunan	Mar	Spring	Residential	17	8.1	12	1.2	38	5.1	108	200	12.2
CQZ3Y1	Caoqiao	Mar	Spring	UrbanHub	DX_10_19	8.1	12	1.2	38	5.1	108	200	12.2
CQZ3Y2	Caoqiao	Mar	Spring	UrbanHub	DX_10_19	8.1	12	1.2	38	5.1	108	200	12.2
CQZ3Y3	Caoqiao	Mar	Spring	UrbanHub	DX_10_19	8.1	12	1.2	38	5.1	108	200	12.2
DZM3Y1	Dongzhimen	Mar	Spring	UrbanHub	JC_2_13	8.1	12	1.2	38	5.1	108	200	12.2
DZM3Y2	Dongzhimen	Mar	Spring	UrbanHub	JC_2_13	8.1	12	1.2	38	5.1	108	200	12.2
DZM3Y3	Dongzhimen	Mar	Spring	UrbanHub	JC_2_13	8.1	12	1.2	38	5.1	108	200	12.2
GZF3Y1	Gongzhufen	Mar	Spring	UrbanHub	1_10	8.1	12	1.2	38	5.1	108	200	12.2
GZF3Y2	Gongzhufen	Mar	Spring	UrbanHub	1_10	8.1	12	1.2	38	5.1	108	200	12.2
GZF3Y3	Gongzhufen	Mar	Spring	UrbanHub	1_10	8.1	12	1.2	38	5.1	108	200	12.2
HDHZ3Y	Haidianhuangzhuang	Mar	Spring	UrbanHub	4_10	8.1	12	1.2	38	5.1	108	200	12.2
HDHZ3Y1	Haidianhuangzhuang	Mar	Spring	UrbanHub	4_10	8.1	12	1.2	38	5.1	108	200	12.2
HDHZ3Y3	Haidianhuangzhuang	Mar	Spring	UrbanHub	4_10	8.1	12	1.2	38	5.1	108	200	12.2
JAQ3Y1	Jinanqiao	Mar	Spring	UrbanHub	S1_6_11	8.1	12	1.2	38	5.1	108	200	12.2
JAQ3Y2	Jinanqiao	Mar	Spring	UrbanHub	S1_6_11	8.1	12	1.2	38	5.1	108	200	12.2
JAQ3Y3	Jinanqiao	Mar	Spring	UrbanHub	S1_6_11	8.1	12	1.2	38	5.1	108	200	12.2
QHZ3Y1	Qinghezhan	Mar	Spring	Intercity	CP_13	8.1	12	1.2	38	5.1	108	200	12.2
QHZ3Y2	Qinghezhan	Mar	Spring	Intercity	CP_13	8.1	12	1.2	38	5.1	108	200	12.2
QHZ3Y3	Qinghezhan	Mar	Spring	Intercity	CP_13	8.1	12	1.2	38	5.1	108	200	12.2
SJZ3Y2	Songjiazhuang	Mar	Spring	UrbanHub	YZ_5_17	8.1	12	1.2	38	5.1	108	200	12.2
SYZ3Y1	Shunyizhan	Mar	Spring	Residential	15	8.1	12	1.2	38	5.1	108	200	12.2
SYZ3Y2	Shunyizhan	Mar	Spring	Residential	15	8.1	12	1.2	38	5.1	108	200	12.2
SYZ3Y3	Shunyizhan	Mar	Spring	Residential	15	8.1	12	1.2	38	5.1	108	200	12.2
XZM3Y1	Beijingbei	Mar	Spring	Intercity	2_4_13	8.1	12	1.2	38	5.1	108	200	12.2
XZM3Y2	Beijingbei	Mar	Spring	Intercity	2_4_13	8.1	12	1.2	38	5.1	108	200	12.2
XZM3Y3	Beijingbei	Mar	Spring	Intercity	2_4_13	8.1	12	1.2	38	5.1	108	200	12.2
YFZ3Y1	Yongfengzhan	Mar	Spring	Residential	16	8.1	12	1.2	38	5.1	108	200	12.2
YFZ3Y2	Yongfengzhan	Mar	Spring	Residential	16	8.1	12	1.2	38	5.1	108	200	12.2
YFZ3Y3	Yongfengzhan	Mar	Spring	Residential	16	8.1	12	1.2	38	5.1	108	200	12.2
BJN5Y1	Beijingnan	May	Spring	Intercity	4_14	21.1	26	25.1	43	7.1	40	80	16.6
BJN5Y2	Beijingnan	May	Spring	Intercity	4_14	21.1	26	25.1	43	7.1	40	80	16.6
BJN5Y3	Beijingnan	May	Spring	Intercity	4_14	21.1	26	25.1	43	7.1	40	80	16.6
BJZ5Y	Beijingzhan	May	Spring	Intercity	2	21.1	26	25.1	43	7.1	40	80	16.6
BJZ5Y1	Beijingzhan	May	Spring	Intercity	2	21.1	26	25.1	43	7.1	40	80	16.6
BJZ5Y3	Beijingzhan	May	Spring	Intercity	2	21.1	26	25.1	43	7.1	40	80	16.6
CQN5Y1	Ciqunan	May	Spring	Residential	17	21.1	26	25.1	43	7.1	40	80	16.6
CQN5Y2	Ciqunan	May	Spring	Residential	17	21.1	26	25.1	43	7.1	40	80	16.6
CQN5Y3	Ciqunan	May	Spring	Residential	17	21.1	26	25.1	43	7.1	40	80	16.6
CQZ5Y1	Caoqiao	May	Spring	UrbanHub	DX_10_19	21.1	26	25.1	43	7.1	40	80	16.6
CQZ5Y3	Caoqiao	May	Spring	UrbanHub	DX_10_19	21.1	26	25.1	43	7.1	40	80	16.6
DZM5Y1	Dongzhimen	May	Spring	UrbanHub	JC_2_13	21.1	26	25.1	43	7.1	40	80	16.6
DZM5Y2	Dongzhimen	May	Spring	UrbanHub	JC_2_13	21.1	26	25.1	43	7.1	40	80	16.6
GZF5Y1	Gongzhufen	May	Spring	UrbanHub	1_10	21.1	26	25.1	43	7.1	40	80	16.6
GZF5Y2	Gongzhufen	May	Spring	UrbanHub	1_10	21.1	26	25.1	43	7.1	40	80	16.6
GZF5Y3	Gongzhufen	May	Spring	UrbanHub	1_10	21.1	26	25.1	43	7.1	40	80	16.6
HDHZ5Y	Haidianhuangzhuang	May	Spring	UrbanHub	4_10	21.1	26	25.1	43	7.1	40	80	16.6
HDHZ5Y1	Haidianhuangzhuang	May	Spring	UrbanHub	4_10	21.1	26	25.1	43	7.1	40	80	16.6
HDHZ5Y2	Haidianhuangzhuang	May	Spring	UrbanHub	4_10	21.1	26	25.1	43	7.1	40	80	16.6
JAQ5Y2	Jinanqiao	May	Spring	UrbanHub	S1_6_11	21.1	26	25.1	43	7.1	40	80	16.6
JAQ5Y3	Jinanqiao	May	Spring	UrbanHub	S1_6_11	21.1	26	25.1	43	7.1	40	80	16.6
QHZ5Y1	Qinghezhan	May	Spring	Intercity	CP_13	21.1	26	25.1	43	7.1	40	80	16.6
QHZ5Y2	Qinghezhan	May	Spring	Intercity	CP_13	21.1	26	25.1	43	7.1	40	80	16.6
QHZ5Y3	Qinghezhan	May	Spring	Intercity	CP_13	21.1	26	25.1	43	7.1	40	80	16.6
SJZ5Y	Songjiazhuang	May	Spring	UrbanHub	YZ_5_23	21.1	26	25.1	43	7.1	40	80	16.6
SJZ5Y1	Songjiazhuang	May	Spring	UrbanHub	YZ_5_22	21.1	26	25.1	43	7.1	40	80	16.6
SJZ5Y3	Songjiazhuang	May	Spring	UrbanHub	YZ_5_24	21.1	26	25.1	43	7.1	40	80	16.6
SYZ5Y1	Shunyizhan	May	Spring	Residential	15	21.1	26	25.1	43	7.1	40	80	16.6
SYZ5Y2	Shunyizhan	May	Spring	Residential	15	21.1	26	25.1	43	7.1	40	80	16.6
SYZ5Y3	Shunyizhan	May	Spring	Residential	15	21.1	26	25.1	43	7.1	40	80	16.6
XZM5Y2	Beijingbei	May	Spring	Intercity	2_4_13	21.1	26	25.1	43	7.1	40	80	16.6
XZM5Y3	Beijingbei	May	Spring	Intercity	2_4_13	21.1	26	25.1	43	7.1	40	80	16.6
YFZ5Y	Yongfengzhan	May	Spring	Residential	16	21.1	26	25.1	43	7.1	40	80	16.6
YFZ5Y1	Yongfengzhan	May	Spring	Residential	16	21.1	26	25.1	43	7.1	40	80	16.6
YFZ5Y2	Yongfengzhan	May	Spring	Residential	16	21.1	26	25.1	43	7.1	40	80	16.6
BJN11Y1	Beijingnan	Nov	Autumn	Intercity	4_14	5.6	9	9.7	54	6.5	102	200	6.6
BJN11Y2	Beijingnan	Nov	Autumn	Intercity	4_14	5.6	9	9.7	54	6.5	102	200	6.6
BJN11Y3	Beijingnan	Nov	Autumn	Intercity	4_14	5.6	9	9.7	54	6.5	102	200	6.6
BJX11Y	Beijingxi	Nov	Autumn	Intercity	7_9	5.6	9	9.7	54	6.5	102	200	6.6
BJX11Y2	Beijingxi	Nov	Autumn	Intercity	7_9	5.6	9	9.7	54	6.5	102	200	6.6
BYHX11Y1	Beiyunhexi	Nov	Autumn	Residential	6	5.6	9	9.7	54	6.5	102	200	6.6
BYHX11Y2	Beiyunhexi	Nov	Autumn	Residential	6	5.6	9	9.7	54	6.5	102	200	6.6
BYHX11Y3	Beiyunhexi	Nov	Autumn	Residential	6	5.6	9	9.7	54	6.5	102	200	6.6
CQN11Y1	Ciqunan	Nov	Autumn	Residential	17	5.6	9	9.7	54	6.5	102	200	6.6
CQN11Y2	Ciqunan	Nov	Autumn	Residential	17	5.6	9	9.7	54	6.5	102	200	6.6
CQN11Y3	Ciqunan	Nov	Autumn	Residential	17	5.6	9	9.7	54	6.5	102	200	6.6
GZF11Y	Gongzhufen	Nov	Autumn	UrbanHub	1_10	5.6	9	9.7	54	6.5	102	200	6.6
GZF11Y1	Gongzhufen	Nov	Autumn	UrbanHub	1_10	5.6	9	9.7	54	6.5	102	200	6.6
GZF11Y2	Gongzhufen	Nov	Autumn	UrbanHub	1_10	5.6	9	9.7	54	6.5	102	200	6.6
HDHZ11Y1	Haidianhuangzhuang	Nov	Autumn	UrbanHub	4_10	5.6	9	9.7	54	6.5	102	200	6.6
HDHZ11Y2	Haidianhuangzhuang	Nov	Autumn	UrbanHub	4_10	5.6	9	9.7	54	6.5	102	200	6.6
HDHZ11Y3	Haidianhuangzhuang	Nov	Autumn	UrbanHub	4_10	5.6	9	9.7	54	6.5	102	200	6.6
JAQ11Y	Jinanqiao	Nov	Autumn	UrbanHub	S1_6_11	5.6	9	9.7	54	6.5	102	200	6.6
JAQ11Y1	Jinanqiao	Nov	Autumn	UrbanHub	S1_6_11	5.6	9	9.7	54	6.5	102	200	6.6
JAQ11Y2	Jinanqiao	Nov	Autumn	UrbanHub	S1_6_11	5.6	9	9.7	54	6.5	102	200	6.6
QHZ11Y1	Qinghezhan	Nov	Autumn	Intercity	CP_13	5.6	9	9.7	54	6.5	102	200	6.6
QHZ11Y2	Qinghezhan	Nov	Autumn	Intercity	CP_13	5.6	9	9.7	54	6.5	102	200	6.6
QHZ11Y3	Qinghezhan	Nov	Autumn	Intercity	CP_13	5.6	9	9.7	54	6.5	102	200	6.6
SJZ11Y1	Songjiazhuang	Nov	Autumn	UrbanHub	YZ_5_36	5.6	9	9.7	54	6.5	102	200	6.6
SJZ11Y2	Songjiazhuang	Nov	Autumn	UrbanHub	YZ_5_37	5.6	9	9.7	54	6.5	102	200	6.6
SJZ11Y3	Songjiazhuang	Nov	Autumn	UrbanHub	YZ_5_38	5.6	9	9.7	54	6.5	102	200	6.6
SYZ11Y1	Shunyizhan	Nov	Autumn	Residential	15	5.6	9	9.7	54	6.5	102	200	6.6
SYZ11Y2	Shunyizhan	Nov	Autumn	Residential	15	5.6	9	9.7	54	6.5	102	200	6.6
SYZ11Y3	Shunyizhan	Nov	Autumn	Residential	15	5.6	9	9.7	54	6.5	102	200	6.6
XZM11Y	Beijingbei	Nov	Autumn	Intercity	2_4_13	5.6	9	9.7	54	6.5	102	200	6.6
XZM11Y1	Beijingbei	Nov	Autumn	Intercity	2_4_13	5.6	9	9.7	54	6.5	102	200	6.6
YFZ11Y1	Yongfengzhan	Nov	Autumn	Residential	16	5.6	9	9.7	54	6.5	102	200	6.6
YFZ11Y2	Yongfengzhan	Nov	Autumn	Residential	16	5.6	9	9.7	54	6.5	102	200	6.6
YFZ11Y3	Yongfengzhan	Nov	Autumn	Residential	16	5.6	9	9.7	54	6.5	102	200	6.6
CQZ219Y1	Caoqiao	Oct	Autumn	UrbanHub	DX_10_19	13.1	17	26.7	59	4.8	101	195	9.5
CQZ219Y2	Caoqiao	Oct	Autumn	UrbanHub	DX_10_19	13.1	17	26.7	59	4.8	101	195	9.5
DZM219Y1	Dongzhimen	Oct	Autumn	UrbanHub	JC_2_14	13.1	17	26.7	59	4.8	101	195	9.5
DZM219Y2	Dongzhimen	Oct	Autumn	UrbanHub	JC_2_15	13.1	17	26.7	59	4.8	101	195	9.5
JAQ219Y1	Jinanqiao	Oct	Autumn	UrbanHub	S1_6_11	13.1	17	26.7	59	4.8	101	195	9.5
JAQ219Y2	Jinanqiao	Oct	Autumn	UrbanHub	S1_6_11	13.1	17	26.7	59	4.8	101	195	9.5
QHZ219Y1	Qinghezhan	Oct	Autumn	Intercity	CP_13	13.1	17	26.7	59	4.8	101	195	9.5
QHZ219Y2	Qinghezhan	Oct	Autumn	Intercity	CP_13	13.1	17	26.7	59	4.8	101	195	9.5
SJZ219Y1	Songjiazhuang	Oct	Autumn	UrbanHub	YZ_5_34	13.1	17	26.7	59	4.8	101	195	9.5
SJZ219Y2	Songjiazhuang	Oct	Autumn	UrbanHub	YZ_5_35	13.1	17	26.7	59	4.8	101	195	9.5
BJN9Y	Beijingnan	Sept	Autumn	Intercity	4_14	23.1	28	24.8	62	6.8	52	95	11.8
BJN9Y2	Beijingnan	Sept	Autumn	Intercity	4_14	23.1	28	24.8	62	6.8	52	95	11.8
BJN9Y3	Beijingnan	Sept	Autumn	Intercity	4_14	23.1	28	24.8	62	6.8	52	95	11.8
BJZ9Y1	Beijingzhan	Sept	Autumn	Intercity	2	23.1	28	24.8	62	6.8	52	95	11.8
BJZ9Y2	Beijingzhan	Sept	Autumn	Intercity	2	23.1	28	24.8	62	6.8	52	95	11.8
BJZ9Y3	Beijingzhan	Sept	Autumn	Intercity	2	23.1	28	24.8	62	6.8	52	95	11.8
BYHX9Y1	Beiyunhexi	Sept	Autumn	Residential	6	23.1	28	24.8	62	6.8	52	95	11.8
BYHX9Y2	Beiyunhexi	Sept	Autumn	Residential	6	23.1	28	24.8	62	6.8	52	95	11.8
BYHX9Y3	Beiyunhexi	Sept	Autumn	Residential	6	23.1	28	24.8	62	6.8	52	95	11.8
CQN9Y1	Ciqunan	Sept	Autumn	Residential	17	23.1	28	24.8	62	6.8	52	95	11.8
CQN9Y2	Ciqunan	Sept	Autumn	Residential	17	23.1	28	24.8	62	6.8	52	95	11.8
CQN9Y3	Ciqunan	Sept	Autumn	Residential	17	23.1	28	24.8	62	6.8	52	95	11.8
CQZ9Y1	Caoqiao	Sept	Autumn	UrbanHub	DX_10_19	23.1	28	24.8	62	6.8	52	95	11.8
CQZ9Y2	Caoqiao	Sept	Autumn	UrbanHub	DX_10_19	23.1	28	24.8	62	6.8	52	95	11.8
CQZ9Y3	Caoqiao	Sept	Autumn	UrbanHub	DX_10_19	23.1	28	24.8	62	6.8	52	95	11.8
DZM9Y1	Dongzhimen	Sept	Autumn	UrbanHub	JC_2_13	23.1	28	24.8	62	6.8	52	95	11.8
HDHZ9Y1	Haidianhuangzhuang	Sept	Autumn	UrbanHub	4_10	23.1	28	24.8	62	6.8	52	95	11.8
HDHZ9Y2	Haidianhuangzhuang	Sept	Autumn	UrbanHub	4_10	23.1	28	24.8	62	6.8	52	95	11.8
HDHZ9Y3	Haidianhuangzhuang	Sept	Autumn	UrbanHub	4_10	23.1	28	24.8	62	6.8	52	95	11.8
JAQ9Y1	Jinanqiao	Sept	Autumn	UrbanHub	S1_6_11	23.1	28	24.8	62	6.8	52	95	11.8
JAQ9Y2	Jinanqiao	Sept	Autumn	UrbanHub	S1_6_11	23.1	28	24.8	62	6.8	52	95	11.8
JAQ9Y3	Jinanqiao	Sept	Autumn	UrbanHub	S1_6_11	23.1	28	24.8	62	6.8	52	95	11.8
QHZ9Y1	Qinghezhan	Sept	Autumn	Intercity	CP_13	23.1	28	24.8	62	6.8	52	95	11.8
QHZ9Y2	Qinghezhan	Sept	Autumn	Intercity	CP_13	23.1	28	24.8	62	6.8	52	95	11.8
QHZ9Y3	Qinghezhan	Sept	Autumn	Intercity	CP_13	23.1	28	24.8	62	6.8	52	95	11.8
SJZ9Y	Songjiazhuang	Sept	Autumn	UrbanHub	YZ_5_32	23.1	28	24.8	62	6.8	52	95	11.8
SJZ9Y1	Songjiazhuang	Sept	Autumn	UrbanHub	YZ_5_31	23.1	28	24.8	62	6.8	52	95	11.8
SJZ9Y3	Songjiazhuang	Sept	Autumn	UrbanHub	YZ_5_33	23.1	28	24.8	62	6.8	52	95	11.8
SYZ9Y1	Shunyizhan	Sept	Autumn	Residential	15	23.1	28	24.8	62	6.8	52	95	11.8
SYZ9Y2	Shunyizhan	Sept	Autumn	Residential	15	23.1	28	24.8	62	6.8	52	95	11.8
SYZ9Y3	Shunyizhan	Sept	Autumn	Residential	15	23.1	28	24.8	62	6.8	52	95	11.8
XZM9Y2	Beijingbei	Sept	Autumn	Intercity	2_4_13	23.1	28	24.8	62	6.8	52	95	11.8
XZM9Y3	Beijingbei	Sept	Autumn	Intercity	2_4_13	23.1	28	24.8	62	6.8	52	95	11.8
YFZ9Y1	Yongfengzhan	Sept	Autumn	Residential	16	23.1	28	24.8	62	6.8	52	95	11.8
YFZ9Y2	Yongfengzhan	Sept	Autumn	Residential	16	23.1	28	24.8	62	6.8	52	95	11.8
YFZ9Y3	Yongfengzhan	Sept	Autumn	Residential	16	23.1	28	24.8	62	6.8	52	95	11.8

## Sheet: Table S2
Tables S2 Relative abundance of different fungal phylum.
Phylum	BJN11Y1	BJN11Y2	BJN11Y3	BJN12Y1	BJN12Y2	BJN12Y3	BJN1Y1	BJN1Y2	BJN1Y3	BJN2Y1	BJN2Y2	BJN2Y3	BJN3Y1	BJN3Y2	BJN3Y3	BJN5Y1	BJN5Y2	BJN5Y3	BJN6Y1	BJN6Y3	BJN7Y1	BJN7Y2	BJN7Y3	BJN8Y1	BJN8Y2	BJN8Y3	BJN9Y1	BJN9Y2	BJN9Y3	BJX11Y2	BJX11Y	BJX12Y1	BJX12Y2	BJX12Y3	BJX1Y1	BJX1Y2	BJX1Y3	BJX2Y1	BJX2Y2	BJX2Y3	BJX3Y1	BJX3Y3	BJX3Y	BJX4Y1	BJX4Y2	BJX4Y	BJX6Y1	BJX8Y1	BJX8Y2
Ascomycota	94	96.1	97	91.1	94.2	92.2	85.4	90.3	96.6	97.6	88.3	95.8	84.4	87.6	84.2	88.8	85.1	86.5	78.6	94.6	79.4	88.9	81.7	88.7	91.8	97.7	87.8	88.4	89.1	75.9	68.8	91.2	80.8	86.5	81.5	84.1	91.3	91.2	80.7	89.3	94.4	91.8	92.8	99.1	99.4	98.3	98.2	95.2	99.2
Basidiomycota	1.06	0.851	0.572	2.37	1.47	3.52	3.43	2.15	0.464	0.582	2.13	1.34	2.77	1.63	3.64	3.69	3.71	5.59	5.25	0.474	13.4	6.66	11.6	8.66	5.73	1.44	4.34	2.82	4.13	1.32	0.658	3.52	5.45	5.98	5.52	5.61	3.67	5.04	2.93	6.93	2.09	2.48	4.77	0.362	0.269	0.689	0.931	3.2	0.425
unidentified	4.84	3.09	2.38	6.45	4.32	4.25	11.1	7.51	2.93	1.8	9.59	2.85	12.8	10.7	12.2	7.48	11.1	7.91	16.1	4.94	7.12	4.48	6.46	2.6	2.42	0.885	7.86	8.72	6.77	22.8	30.6	5.25	12.8	7.46	12.9	9.69	4.96	3.72	16.4	3.73	3.49	5.73	2.39	0.508	0.369	1.01	0.878	1.58	0.411
Mucoromycota	0.0538	0.00244	0.00244	0.0513	0.00244	0.0171	0.022	0	0.00489	0.00978	0.00978	0.00244	0.0782	0.0171	0	0.0269	0.0269	0	0.0709	0.00244	0.0978	0.00244	0.235	0.00489	0.0122	0	0.00489	0.0513	0.0513	0	0.0147	0.00978	0.904	0.0196	0	0.562	0.0513	0.0147	0.00733	0.00244	0	0.00489	0	0.00978	0	0	0	0	0
[truncated: 370 more columns]

## Sheet: Table S3
Table S3 Results of PERMANOVA and anosim analysis.
Methods	Comparision		P value
bray_curtis_binary	Winter	Spring	9.999e-05
bray_curtis_binary	Winter	Summer	9.999e-05
bray_curtis_binary	Winter	Autumn	9.999e-05
bray_curtis_binary	Spring	Summer	9.999e-05
bray_curtis_binary	Spring	Autumn	9.999e-05
bray_curtis_binary	Summer	Autumn	9.999e-05
bray_curtis_binary	Intercity	Residential	0.00019998
bray_curtis_binary	Intercity	UrbanHub	9.999e-05
bray_curtis_binary	Residential	UrbanHub	0.00019998
bray_curtis_binary	ANOSIM statistic R: 0.2538	Between station types	0.001

## Sheet: Table S4
Table S4 Results of adonis2 analysis and Mantel test analysis.
adonis2(formula = otu1 ~ ., data = env)	Df	SumOfSqs	R2	F	Variance	Pr(>F)
Aver_Temp	1	5.393	0.0587	30.4419	0.03323	0.001	***
Aver_High_Temp	1	1.304	0.01419	7.3598	0.00792	0.001	***
Aver_Rain	1	1.698	0.01848	9.5836	0.01145	0.001	***
Aver_humid	1	5.104	0.05555	28.8122	0.03065	0.001	***
Aver_Wind_Speed	1	1.096	0.01193	6.1851	0.00777	0.001	***
Aver_PM25	1	0.84	0.00915	4.744	0.00782	0.001	***
Low_PM25	1	1.745	0.01899	9.8491	0.00987	0.001	***
Aver_Radiation	1	2.421	0.02635	13.6667	0.01716	0.001	***
Model	8	0.12588				0.001	***
Distance	Compare	Pr
manhatten distance	Autumn VS Winter	9.999e-05	***
manhatten distance	Autumn VS Spring	9.999e-05	***
manhatten distance	Autumn VS Summer	9.999e-05	***
manhatten distance	Winter VS Spring	9.999e-05	***
manhatten distance	Winter VS Summer	9.999e-05	***
manhatten distance	Spring VS Summ	9.999e-05	***
manhatten distance	Intercity VS Residential	9.999e-05	***
manhatten distance	Intercity VS UrbanHub	9.999e-05	***
manhatten distance	Residential VS UrbanHub	9.999e-05	***

## Sheet: Table S5
Table S5 Relative abundances and taxonomy information of core fungal taxa of subway stations.
OTUID	Kingdom	Phylum	Class	Order	Family	Genus	Species	Autumn	Spring	Summer	Winter	Intercity	Residential	UrbanHub
ASV_9	Fungi	Ascomycota	Dothideomycetes	Pleosporales	Pleosporaceae	Alternaria	Alternaria_sp	1.29852	0.790662	0.459036	0.560568	0.57094	1.09784	0.641988
ASV_10	Fungi	Ascomycota	Dothideomycetes	Pleosporales	Pleosporaceae	Alternaria	Alternaria_sp	1.22769	0.772567	0.469259	0.546542	0.543961	1.02555	0.653867
ASV_11	Fungi	Ascomycota	Dothideomycetes	Pleosporales	Pleosporaceae	Alternaria	Alternaria_sp	1.2067	0.728001	0.432294	0.483504	0.536161	0.996061	0.582655
ASV_13	Fungi	Ascomycota	Dothideomycetes	Pleosporales	Pleosporaceae	Alternaria	Alternaria_sp	1.17944	0.716969	0.439504	0.474247	0.512582	0.95567	0.598281
ASV_18	Fungi	Ascomycota	Dothideomycetes	Pleosporales	Pleosporaceae	Alternaria	Unassigned	1.08438	0.672528	0.391403	0.446214	0.485425	0.908236	0.533813
ASV_20	Fungi	Ascomycota	Dothideomycetes	Pleosporales	Pleosporaceae	Alternaria	Alternaria_sp	1.0662	0.661705	0.407157	0.431366	0.471268	0.872083	0.546503
ASV_109	Fungi	Ascomycota	Dothideomycetes	Capnodiales	Cladosporiaceae	Cladosporium	Unassigned	0.8754	0.218005	0.357598	0.539749	0.286659	0.939567	0.315804
ASV_126	Fungi	Ascomycota	Dothideomycetes	Capnodiales	Cladosporiaceae	Cladosporium	Unassigned	0.788771	0.213597	0.354981	0.49204	0.264169	0.849208	0.30976
ASV_52	Fungi	Ascomycota	Dothideomycetes	Pleosporales	Pleosporaceae	Alternaria	Alternaria_sp	0.591005	0.450344	0.249889	0.316792	0.334706	0.537536	0.341454
ASV_54	Fungi	Ascomycota	Dothideomycetes	Pleosporales	Pleosporaceae	Alternaria	Alternaria_sp	0.568423	0.450908	0.255346	0.314308	0.327017	0.514683	0.350667
ASV_55	Fungi	Ascomycota	Dothideomycetes	Pleosporales	Pleosporaceae	Alternaria	Alternaria_sp	0.572976	0.438038	0.229345	0.292507	0.315261	0.505824	0.32998
ASV_56	Fungi	Ascomycota	Dothideomycetes	Pleosporales	Pleosporaceae	Alternaria	Unassigned	0.563107	0.432501	0.242012	0.29419	0.307838	0.490282	0.342707
ASV_19	Fungi	Ascomycota	Dothideomycetes	Pleosporales	Pleosporaceae	Alternaria	Alternaria_sp	0.660003	0.386723	0.251198	0.238406	0.288059	0.513696	0.323224
ASV_133	Fungi	Ascomycota	Dothideomycetes	Capnodiales	Cladosporiaceae	Cladosporium	Unassigned	0.491542	0.114749	0.178799	0.276136	0.141807	0.527444	0.156023
ASV_231	Fungi	Ascomycota	Dothideomycetes	Capnodiales	Cladosporiaceae	Cladosporium	Unassigned	0.183587	0.338228	0.167885	0.148838	0.286592	0.212543	0.172594
ASV_270	Fungi	Ascomycota	Sordariomycetes	Sordariales	Chaetomiaceae	Chaetomium	Chaetomium_globosum	0.12394	0.212615	0.282533	0.366986	0.241901	0.211175	0.29099
ASV_267	Fungi	Ascomycota	Sordariomycetes	Sordariales	Chaetomiaceae	Chaetomium	Chaetomium_globosum	0.125284	0.2263	0.26747	0.341759	0.252146	0.20651	0.273509
ASV_142	Fungi	Ascomycota	Dothideomycetes	Capnodiales	Cladosporiaceae	Cladosporium	Unassigned	0.455943	0.109985	0.181985	0.254676	0.132118	0.483128	0.156968
ASV_64	Fungi	Ascomycota	Dothideomycetes	Pleosporales	Pleosporaceae	Alternaria	Alternaria_sp	0.31535	0.245627	0.149613	0.158576	0.192432	0.275788	0.185407
ASV_241	Fungi	Ascomycota	Dothideomycetes	Capnodiales	Cladosporiaceae	Cladosporium	Unassigned	0.177506	0.334279	0.165663	0.137457	0.269925	0.195476	0.178306
ASV_303	Fungi	Ascomycota	Sordariomycetes	Sordariales	Chaetomiaceae	Chaetomium	Chaetomium_globosum	0.068723	0.118154	0.147514	0.184264	0.133318	0.107606	0.150814
ASV_17	Fungi	Ascomycota	Dothideomycetes	Pleosporales	Pleosporaceae	Alternaria	Unassigned	0.650378	0.387997	0.241222	0.249566	0.289681	0.528341	0.313065
ASV_39	Fungi	Ascomycota	Dothideomycetes	Pleosporales	Pleosporaceae	Alternaria	Alternaria_sp	0.484942	0.288835	0.16991	0.192339	0.208077	0.408535	0.228426
ASV_70	Fungi	Ascomycota	Dothideomycetes	Pleosporales	Pleosporaceae	Alternaria	Unassigned	0.304196	0.235828	0.140081	0.152786	0.180587	0.264327	0.179694
ASV_81	Fungi	Ascomycota	Dothideomycetes	Pleosporales	Pleosporaceae	Alternaria	Alternaria_sp	0.282806	0.214642	0.135563	0.132508	0.163897	0.242147	0.165334
ASV_96	Fungi	Ascomycota	Dothideomycetes	Pleosporales	Pleosporaceae	Alternaria	Alternaria_sp	0.274036	0.202899	0.121414	0.130905	0.147185	0.234297	0.16042
ASV_288	Fungi	Ascomycota	Sordariomycetes	Sordariales	Chaetomiaceae	Chaetomium	Chaetomium_globosum	0.067134	0.112596	0.15423	0.197589	0.128695	0.113437	0.157779
ASV_427	Fungi	Ascomycota	Dothideomycetes	Capnodiales	Cladosporiaceae	Cladosporium	Unassigned	0.0803347	0.156787	0.0611636	0.0651418	0.13594	0.0946878	0.0678337
ASV_40	Fungi	Ascomycota	Dothideomycetes	Pleosporales	Pleosporaceae	Alternaria	Alternaria_sp	0.479441	0.286683	0.185047	0.190616	0.204522	0.39528	0.240649
ASV_172	Fungi	Ascomycota	Dothideomycetes	Capnodiales	Cladosporiaceae	Cladosporium	Unassigned	0.464438	0.10449	0.162527	0.271908	0.126984	0.492704	0.155629
ASV_62	Fungi	Ascomycota	Dothideomycetes	Pleosporales	Pleosporaceae	Alternaria	Unassigned	0.307557	0.244436	0.144896	0.16046	0.196432	0.275877	0.178122
ASV_79	Fungi	Ascomycota	Dothideomycetes	Pleosporales	Pleosporaceae	Alternaria	Alternaria_sp	0.276267	0.212803	0.128006	0.138579	0.156141	0.239882	0.167115
ASV_67	Fungi	Ascomycota	Dothideomycetes	Pleosporales	Pleosporaceae	Alternaria	Alternaria_sp	0.310949	0.245188	0.133661	0.154649	0.187921	0.274465	0.176255
ASV_90	Fungi	Ascomycota	Dothideomycetes	Pleosporales	Pleosporaceae	Alternaria	Alternaria_sp	0.286473	0.203798	0.128081	0.127078	0.15403	0.241968	0.158934
ASV_95	Fungi	Ascomycota	Dothideomycetes	Pleosporales	Pleosporaceae	Alternaria	Unassigned	0.264686	0.205595	0.115487	0.130484	0.148585	0.233131	0.154905
ASV_205	Fungi	Ascomycota	Dothideomycetes	Capnodiales	Cladosporiaceae	Cladosporium	Unassigned	0.268505	0.0834497	0.139168	0.191638	0.107694	0.310999	0.113851
ASV_139	Fungi	Ascomycota	Dothideomycetes	Capnodiales	Cladosporiaceae	Cladosporium	Unassigned	0.27972	0.0639767	0.110154	0.145793	0.0740927	0.289581	0.0946749
ASV_82	Fungi	Ascomycota	Dothideomycetes	Pleosporales	Pleosporaceae	Alternaria	Alternaria_sp	0.269055	0.215059	0.12087	0.13904	0.158875	0.243605	0.158725
ASV_84	Fungi	Ascomycota	Dothideomycetes	Pleosporales	Pleosporaceae	Alternaria	Unassigned	0.274403	0.211069	0.125043	0.132808	0.162142	0.242663	0.155494
ASV_93	Fungi	Ascomycota	Dothideomycetes	Pleosporales	Pleosporaceae	Alternaria	Alternaria_sp	0.268933	0.204592	0.116747	0.129522	0.15643	0.2358	0.150261
ASV_190	Fungi	Ascomycota	Dothideomycetes	Capnodiales	Cladosporiaceae	Cladosporium	Unassigned	0.283631	0.0860823	0.139563	0.20865	0.11485	0.336027	0.11444
ASV_141	Fungi	Ascomycota	Dothideomycetes	Pleosporales	Pleosporaceae	Alternaria	Alternaria_sp	0.186551	0.149202	0.0852389	0.104034	0.106339	0.171232	0.116332
ASV_244	Fungi	Ascomycota	Sordariomycetes	Sordariales	Chaetomiaceae	Chaetomium	Unassigned	0.0697008	0.0746325	0.119093	0.147596	0.0891601	0.0573913	0.140913
ASV_189	Fungi	Ascomycota	Dothideomycetes	Capnodiales	Cladosporiaceae	Cladosporium	Unassigned	0.0847349	0.14985	0.0845228	0.0655024	0.115095	0.0953382	0.0885327
ASV_188	Fungi	Ascomycota	Dothideomycetes	Capnodiales	Cladosporiaceae	Cladosporium	Unassigned	0.421016	0.0959232	0.153613	0.226724	0.112872	0.439529	0.137928
ASV_131	Fungi	Ascomycota	Dothideomycetes	Pleosporales	Pleosporaceae	Alternaria	Alternaria_sp	0.210172	0.165082	0.0864489	0.11209	0.11545	0.193839	0.123285
ASV_285	Fungi	Ascomycota	Dothideomycetes	Capnodiales	Cladosporiaceae	Cladosporium	Unassigned	0.106919	0.206556	0.0921529	0.0894272	0.168698	0.130257	0.100498
ASV_276	Fungi	Ascomycota	Sordariomycetes	Sordariales	Chaetomiaceae	Chaetomium	Unassigned	0.0747733	0.0738803	0.116895	0.130324	0.0905602	0.053803	0.132019
ASV_186	Fungi	Ascomycota	Dothideomycetes	Capnodiales	Cladosporiaceae	Cladosporium	Unassigned	0.0873017	0.149934	0.0859056	0.0718343	0.12334	0.103614	0.0850931
ASV_415	Fungi	Ascomycota	Dothideomycetes	Capnodiales	Cladosporiaceae	Cladosporium	Unassigned	0.0789596	0.159649	0.0684973	0.0588099	0.133674	0.0881166	0.0735828
ASV_263	Fungi	Ascomycota	Dothideomycetes	Capnodiales	Cladosporiaceae	Cladosporium	Unassigned	0.0605642	0.116232	0.0585215	0.0493122	0.0962938	0.0710047	0.0599104
ASV_214	Fungi	Ascomycota	Dothideomycetes	Capnodiales	Cladosporiaceae	Unassigned	Unassigned	0.261324	0.0817573	0.135167	0.175268	0.101005	0.294918	0.110448
ASV_129	Fungi	Ascomycota	Dothideomycetes	Pleosporales	Pleosporaceae	Alternaria	Alternaria_sp	0.22267	0.168529	0.0850661	0.114855	0.118117	0.20494	0.123789
ASV_136	Fungi	Ascomycota	Dothideomycetes	Pleosporales	Pleosporaceae	Alternaria	Unassigned	0.206505	0.161718	0.0881526	0.1072	0.111783	0.185922	0.124047
ASV_425	Fungi	Ascomycota	Sordariomycetes	Sordariales	Chaetomiaceae	Chaetomium	Chaetomium_globosum	0.0589447	0.107749	0.140378	0.170519	0.124717	0.0942168	0.140876
ASV_339	Fungi	Ascomycota	Sordariomycetes	Sordariales	Chaetomiaceae	Botryotrichum	Unassigned	0.0632838	0.0646453	0.105289	0.110607	0.0804708	0.051336	0.111037
ASV_138	Fungi	Ascomycota	Dothideomycetes	Pleosporales	Pleosporaceae	Alternaria	Alternaria_sp	0.200638	0.153757	0.078967	0.105036	0.109717	0.183701	0.11347
ASV_152	Fungi	Ascomycota	Dothideomycetes	Pleosporales	Pleosporaceae	Alternaria	Alternaria_sp	0.186704	0.144919	0.0790658	0.0948573	0.102205	0.164706	0.111037
ASV_436	Fungi	Ascomycota	Sordariomycetes	Sordariales	Chaetomiaceae	Chaetomium	Chaetomium_globosum	0.0404882	0.0691792	0.0934863	0.136094	0.0768928	0.0782711	0.101517
ASV_613	Fungi	Ascomycota	Dothideomycetes	Capnodiales	Cladosporiaceae	Cladosporium	Unassigned	0.0483108	0.104364	0.0388662	0.0418582	0.0879823	0.0567409	0.046066
ASV_49	Fungi	Ascomycota	Saccharomycetes	Saccharomycetales	Debaryomycetaceae	Meyerozyma	Meyerozyma_guilliermondii	0.0308627	0.277887	0.256556	0.261509	0.471357	0.230261	0.0770715
ASV_220	Fungi	Ascomycota	Eurotiomycetes	Chaetothyriales	Herpotrichiellaceae	Rhinocladiella	Rhinocladiella_similis	0.287848	0.15476	0.238432	0.132327	0.147363	0.20198	0.214361
ASV_123	Fungi	Ascomycota	Dothideomycetes	Pleosporales	Pleosporaceae	Alternaria	Unassigned	0.190463	0.177931	0.101264	0.1176	0.133096	0.174888	0.134292
ASV_124	Fungi	Ascomycota	Dothideomycetes	Pleosporales	Pleosporaceae	Alternaria	Unassigned	0.190096	0.178892	0.0943505	0.113171	0.135696	0.178072	0.125373
ASV_132	Fungi	Ascomycota	Dothideomycetes	Capnodiales	Cladosporiaceae	Cladosporium	Unassigned	0.290048	0.0605501	0.103018	0.160219	0.075315	0.309563	0.0904859
ASV_137	Fungi	Ascomycota	Dothideomycetes	Pleosporales	Pleosporaceae	Alternaria	Alternaria_sp	0.204305	0.15733	0.0878563	0.100207	0.111272	0.177534	0.121025
ASV_224	Fungi	Ascomycota	Eurotiomycetes	Eurotiales	Aspergillaceae	Aspergillus	Aspergillus_sydowii	0.131212	0.0836168	0.194084	0.121748	0.141341	0.0865467	0.147571
ASV_177	Fungi	Ascomycota	Dothideomycetes	Pleosporales	Pleosporaceae	Alternaria	Unassigned	0.143313	0.13418	0.076399	0.0846983	0.0985161	0.133801	0.0986918
ASV_663	Fungi	Ascomycota	Dothideomycetes	Capnodiales	Cladosporiaceae	Cladosporium	Unassigned	0.0449495	0.099517	0.0412367	0.0362878	0.0797374	0.0501025	0.0478227
ASV_207	Fungi	Ascomycota	Dothideomycetes	Capnodiales	Cladosporiaceae	Cladosporium	Unassigned	0.283264	0.0787903	0.133513	0.193381	0.107672	0.324567	0.10788
ASV_430	Fungi	Ascomycota	Sordariomycetes	Sordariales	Chaetomiaceae	Chaetomium	Chaetomium_globosum	0.0610226	0.11642	0.134229	0.157414	0.132007	0.0965717	0.130397
ASV_378	Fungi	Ascomycota	Sordariomycetes	Sordariales	Chaetomiaceae	Chaetomium	Chaetomium_globosum	0.0407326	0.0719163	0.100548	0.157474	0.0814708	0.0911443	0.110264
ASV_412	Fungi	Ascomycota	Sordariomycetes	Sordariales	Chaetomiaceae	Chaetomium	Chaetomium_globosum	0.0429939	0.0735251	0.0940789	0.143929	0.0832709	0.0851338	0.102893
ASV_323	Fungi	Ascomycota	Sordariomycetes	Sordariales	Chaetomiaceae	Botryotrichum	Unassigned	0.0692119	0.0702239	0.113932	0.110527	0.0879156	0.0538927	0.115435
ASV_268	Fungi	Ascomycota	Dothideomycetes	Capnodiales	Cladosporiaceae	Cladosporium	Unassigned	0.145269	0.0335763	0.057114	0.0888461	0.0426466	0.163629	0.0478227
ASV_274	Fungi	Ascomycota	Dothideomycetes	Capnodiales	Cladosporiaceae	Cladosporium	Unassigned	0.137415	0.0339523	0.0564473	0.0852794	0.0431578	0.156968	0.0457343
ASV_617	Fungi	Ascomycota	Dothideomycetes	Capnodiales	Cladosporiaceae	Cladosporium	Unassigned	0.045469	0.0994752	0.040002	0.0399146	0.0841599	0.0545879	0.0447147
ASV_53	Fungi	Ascomycota	Saccharomycetes	Saccharomycetales	Debaryomycetaceae	Meyerozyma	Meyerozyma_guilliermondii	0.0323905	0.281627	0.243247	0.249046	0.46069	0.210569	0.0823046
ASV_140	Fungi	Ascomycota	Dothideomycetes	Pleosporales	Pleosporaceae	Alternaria	Alternaria_sp	0.194527	0.156014	0.0800041	0.0991654	0.110983	0.177018	0.112217
ASV_223	Fungi	Ascomycota	Dothideomycetes	Capnodiales	Cladosporiaceae	Cladosporium	Unassigned	0.156514	0.0430411	0.0741026	0.111488	0.0563362	0.184531	0.0612248
ASV_301	Fungi	Ascomycota	Sordariomycetes	Sordariales	Chaetomiaceae	Chaetomium	Unassigned	0.0680201	0.071185	0.116722	0.118902	0.089249	0.0549692	0.120718
ASV_310	Fungi	Ascomycota	Sordariomycetes	Sordariales	Chaetomiaceae	Botryotrichum	Unassigned	0.0595253	0.064896	0.110203	0.120145	0.0822709	0.0543412	0.115325
ASV_292	Fungi	Ascomycota	Sordariomycetes	Sordariales	Chaetomiaceae	Chaetomium	Chaetomium_globosum	0.0414966	0.0653974	0.098968	0.110226	0.0775595	0.0698609	0.0908053
ASV_265	Fungi	Ascomycota	Dothideomycetes	Capnodiales	Cladosporiaceae	Cladosporium	Unassigned	0.0632532	0.11174	0.0616328	0.0461062	0.0902046	0.0698609	0.061925
ASV_58	Fungi	Ascomycota	Saccharomycetes	Saccharomycetales	Debaryomycetaceae	Meyerozyma	Meyerozyma_guilliermondii	0.027807	0.2478	0.211542	0.227325	0.405421	0.204267	0.0654874
ASV_147	Fungi	Ascomycota	Dothideomycetes	Pleosporales	Pleosporaceae	Alternaria	Alternaria_sp	0.198438	0.150895	0.0870415	0.0988848	0.10685	0.176704	0.116565
ASV_145	Fungi	Ascomycota	Dothideomycetes	Pleosporales	Pleosporaceae	Alternaria	Alternaria_sp	0.199844	0.151501	0.0806461	0.0991253	0.108917	0.180629	0.11116
ASV_286	Fungi	Ascomycota	Dothideomycetes	Capnodiales	Cladosporiaceae	Cladosporium	Unassigned	0.0583946	0.103445	0.0524718	0.0453247	0.0874934	0.0667211	0.0532769
ASV_222	Fungi	Ascomycota	Eurotiomycetes	Chaetothyriales	Herpotrichiellaceae	Rhinocladiella	Rhinocladiella_similis	0.269025	0.159775	0.257149	0.137216	0.169297	0.189735	0.216633
ASV_309	Fungi	Ascomycota	Sordariomycetes	Sordariales	Chaetomiaceae	Chaetomium	Chaetomium_globosum	0.0410993	0.0667347	0.089733	0.104115	0.0758039	0.0691432	0.0844543
ASV_289	Fungi	Ascomycota	Dothideomycetes	Capnodiales	Cladosporiaceae	Cladosporium	Unassigned	0.0596475	0.104594	0.0524718	0.0416979	0.0853821	0.0635364	0.0551441
ASV_36	Fungi	Ascomycota	Saccharomycetes	Saccharomycetales	Debaryomycetaceae	Meyerozyma	Meyerozyma_guilliermondii	0.0328795	0.316018	0.281348	0.294731	0.532672	0.275586	0.074283
ASV_35	Fungi	Ascomycota	Saccharomycetes	Saccharomycetales	Debaryomycetaceae	Meyerozyma	Meyerozyma_guilliermondii	0.0330934	0.347923	0.270508	0.2784	0.55185	0.254123	0.0788773
ASV_135	Fungi	Ascomycota	Dothideomycetes	Pleosporales	Pleosporaceae	Alternaria	Unassigned	0.214817	0.159545	0.08314	0.107982	0.111606	0.195296	0.119059
ASV_154	Fungi	Ascomycota	Dothideomycetes	Pleosporales	Pleosporaceae	Alternaria	Unassigned	0.18814	0.146256	0.0729667	0.0954584	0.103383	0.169976	0.106198
ASV_389	Fungi	Ascomycota	Sordariomycetes	Sordariales	Chaetomiaceae	Chaetomium	Chaetomium_globosum	0.0407326	0.0682599	0.0944246	0.148037	0.0734038	0.0824425	0.108507
ASV_282	Fungi	Ascomycota	Dothideomycetes	Capnodiales	Cladosporiaceae	Cladosporium	Unassigned	0.12394	0.0383192	0.0626205	0.0839169	0.045869	0.145553	0.0498741
ASV_283	Fungi	Ascomycota	Dothideomycetes	Capnodiales	Cladosporiaceae	Cladosporium	Unassigned	0.133626	0.0322808	0.0559041	0.0800697	0.0373352	0.149074	0.0473067
ASV_448	Fungi	Ascomycota	Sordariomycetes	Sordariales	Chaetomiaceae	Chaetomium	Unassigned	0.0383186	0.039322	0.0639539	0.084538	0.0469802	0.0344482	0.0773295
ASV_80	Fungi	Ascomycota	Saccharomycetes	Saccharomycetales	Debaryomycetaceae	Meyerozyma	Meyerozyma_guilliermondii	0.0226428	0.210776	0.172725	0.19284	0.340795	0.174103	0.0534366
ASV_151	Fungi	Ascomycota	Dothideomycetes	Pleosporales	Pleosporaceae	Alternaria	Unassigned	0.160333	0.155073	0.0885477	0.0972418	0.125073	0.156879	0.104232
ASV_179	Fungi	Ascomycota	Dothideomycetes	Pleosporales	Pleosporaceae	Alternaria	Unassigned	0.138454	0.12904	0.0813128	0.0816326	0.102272	0.128979	0.0948468
ASV_235	Fungi	Ascomycota	Dothideomycetes	Capnodiales	Cladosporiaceae	Cladosporium	Unassigned	0.144138	0.0433754	0.078004	0.100628	0.0535139	0.166657	0.0630797
ASV_239	Fungi	Ascomycota	Dothideomycetes	Capnodiales	Cladosporiaceae	Cladosporium	Unassigned	0.15355	0.0413905	0.0724975	0.102091	0.0556251	0.175448	0.0578712
ASV_281	Fungi	Ascomycota	Dothideomycetes	Capnodiales	Cladosporiaceae	Cladosporium	Unassigned	0.129471	0.034412	0.0597561	0.0827948	0.0400465	0.150375	0.0482649
ASV_149	Fungi	Ascomycota	Dothideomycetes	Pleosporales	Pleosporaceae	Alternaria	Unassigned	0.16015	0.157288	0.0954864	0.094156	0.127651	0.149567	0.1096
ASV_465	Fungi	Ascomycota	Dothideomycetes	Capnodiales	Cladosporiaceae	Cladosporium	Unassigned	0.047883	0.128183	0.0474592	0.0587899	0.105183	0.0673939	0.0592102
ASV_344	Fungi	Ascomycota	Dothideomycetes	Capnodiales	Cladosporiaceae	Cladosporium	Unassigned	0.110372	0.0312571	0.0496815	0.0729964	0.0360685	0.126176	0.0431669
ASV_333	Fungi	Ascomycota	Dothideomycetes	Capnodiales	Cladosporiaceae	Cladosporium	Unassigned	0.0479136	0.0900939	0.0471629	0.0355064	0.0736927	0.0527489	0.0478349
ASV_212	Fungi	Ascomycota	Dothideomycetes	Pleosporales	Pleosporaceae	Alternaria	Alternaria_sp	0.121892	0.113286	0.0565461	0.0766833	0.078604	0.118954	0.0821449
ASV_307	Fungi	Ascomycota	Eurotiomycetes	Eurotiales	Aspergillaceae	Aspergillus	Unassigned	0.0991884	0.0629947	0.150946	0.0923125	0.107472	0.0656221	0.113249
ASV_252	Fungi	Ascomycota	Dothideomycetes	Capnodiales	Cladosporiaceae	Cladosporium	Unassigned	0.143649	0.0376505	0.0723741	0.0931942	0.0496248	0.161611	0.0570727
ASV_366	Fungi	Ascomycota	Dothideomycetes	Capnodiales	Cladosporiaceae	Cladosporium	Unassigned	0.103589	0.0274335	0.0440269	0.0644004	0.031935	0.116554	0.0376636
ASV_173	Fungi	Ascomycota	Dothideomycetes	Pleosporales	Pleosporaceae	Alternaria	Unassigned	0.139402	0.134514	0.0721518	0.0825343	0.100072	0.131311	0.09438
ASV_240	Fungi	Ascomycota	Dothideomycetes	Pleosporales	Pleosporaceae	Alternaria	Unassigned	0.107103	0.100332	0.0518792	0.0695901	0.0728704	0.107808	0.0711873
ASV_319	Fungi	Ascomycota	Dothideomycetes	Capnodiales	Cladosporiaceae	Cladosporium	Unassigned	0.119326	0.0313615	0.0475086	0.077044	0.0372019	0.135169	0.0426755
ASV_483	Fungi	Ascomycota	Sordariomycetes	Sordariales	Chaetomiaceae	Chaetomium	Unassigned	0.0361491	0.0392176	0.0625217	0.0869225	0.0475135	0.0367582	0.0755851
ASV_424	Fungi	Ascomycota	Dothideomycetes	Capnodiales	Cladosporiaceae	Cladosporium	Unassigned	0.0304043	0.074528	0.0312115	0.0356667	0.0628477	0.0407503	0.0363737
ASV_66	Fungi	Ascomycota	Saccharomycetes	Saccharomycetales	Debaryomycetaceae	Meyerozyma	Meyerozyma_guilliermondii	0.0285098	0.252564	0.196257	0.218348	0.390931	0.174484	0.0797863
ASV_429	Fungi	Ascomycota	Dothideomycetes	Capnodiales	Cladosporiaceae	Cladosporium	Unassigned	0.0392659	0.0761786	0.0361994	0.0296154	0.0624254	0.0434191	0.0384498
ASV_60	Fungi	Ascomycota	Saccharomycetes	Saccharomycetales	Debaryomycetaceae	Meyerozyma	Meyerozyma_guilliermondii	0.0295487	0.245188	0.203492	0.220993	0.395531	0.186931	0.0717278
ASV_314	Fungi	Ascomycota	Eurotiomycetes	Eurotiales	Aspergillaceae	Aspergillus	Unassigned	0.0930159	0.0610933	0.151687	0.0866019	0.100116	0.0613385	0.112929
ASV_287	Fungi	Ascomycota	Dothideomycetes	Capnodiales	Cladosporiaceae	Cladosporium	Unassigned	0.124062	0.0336807	0.0605463	0.0771642	0.0404465	0.141875	0.0470365
ASV_110	Fungi	Ascomycota	Saccharomycetes	Saccharomycetales	Debaryomycetaceae	Meyerozyma	Meyerozyma_guilliermondii	0.0195566	0.187104	0.138254	0.16559	0.287459	0.139946	0.0526135
ASV_334	Fungi	Ascomycota	Eurotiomycetes	Chaetothyriales	Herpotrichiellaceae	Rhinocladiella	Rhinocladiella_similis	0.199019	0.0985767	0.151736	0.0848586	0.0888934	0.133711	0.143099
ASV_269	Fungi	Ascomycota	Dothideomycetes	Capnodiales	Cladosporiaceae	Cladosporium	Unassigned	0.134696	0.0377759	0.0613118	0.0897478	0.0473135	0.15726	0.0495916
ASV_570	Fungi	Ascomycota	Dothideomycetes	Capnodiales	Cladosporiaceae	Cladosporium	Unassigned	0.0404882	0.112137	0.0394341	0.0532395	0.0995384	0.0595443	0.0468276
ASV_518	Fungi	Ascomycota	Sordariomycetes	Sordariales	Chaetomiaceae	Botryotrichum	Unassigned	0.036638	0.0384445	0.0598055	0.0734172	0.0465579	0.0304338	0.0696887
ASV_419	Fungi	Ascomycota	Dothideomycetes	Capnodiales	Cladosporiaceae	Cladosporium	Unassigned	0.0315044	0.0751339	0.0286434	0.0354863	0.0664701	0.0405709	0.03388
ASV_261	Fungi	Ascomycota	Dothideomycetes	Pleosporales	Pleosporaceae	Alternaria	Alternaria_sp	0.0992801	0.0909296	0.0500519	0.0612345	0.0640922	0.0959886	0.0678092
ASV_273	Fungi	Ascomycota	Dothideomycetes	Capnodiales	Cladosporiaceae	Cladosporium	Unassigned	0.137874	0.0343702	0.056472	0.0858204	0.0404687	0.158897	0.0469382
ASV_866	Fungi	Ascomycota	Dothideomycetes	Pleosporales	Didymellaceae	Phoma	Unassigned	0.128095	0.0859987	0.05904	0.0293348	0.0875378	0.109512	0.0410417
ASV_500	Fungi	Ascomycota	Sordariomycetes	Sordariales	Chaetomiaceae	Botryotrichum	Unassigned	0.0370047	0.0377341	0.0620279	0.0819532	0.0458468	0.0359509	0.0731283
ASV_349	Fungi	Ascomycota	Eurotiomycetes	Eurotiales	Aspergillaceae	Aspergillus	Aspergillus_sydowii	0.056439	0.0347463	0.0872143	0.0531594	0.0565585	0.0355023	0.0683865
ASV_423	Fungi	Ascomycota	Dothideomycetes	Capnodiales	Cladosporiaceae	Cladosporium	Unassigned	0.0944826	0.0246755	0.0401008	0.0531594	0.0285792	0.103143	0.0327376
ASV_486	Fungi	Ascomycota	Dothideomycetes	Capnodiales	Cladosporiaceae	Cladosporium	Unassigned	0.0369741	0.0651467	0.0298287	0.028894	0.0516471	0.0405709	0.0349487
ASV_59	Fungi	Ascomycota	Saccharomycetes	Saccharomycetales	Debaryomycetaceae	Meyerozyma	Meyerozyma_guilliermondii	0.0265541	0.258644	0.204677	0.220713	0.407021	0.189488	0.0711013
ASV_329	Fungi	Ascomycota	Eurotiomycetes	Chaetothyriales	Herpotrichiellaceae	Rhinocladiella	Rhinocladiella_similis	0.189974	0.0980962	0.162947	0.0881247	0.0994495	0.128912	0.143554
ASV_208	Fungi	Ascomycota	Dothideomycetes	Pleosporales	Pleosporaceae	Alternaria	Alternaria_sp	0.118989	0.11454	0.0579536	0.0795888	0.0796041	0.114783	0.0859285
ASV_295	Fungi	Ascomycota	Dothideomycetes	Capnodiales	Cladosporiaceae	Cladosporium	Unassigned	0.0395715	0.100708	0.0433356	0.0496528	0.0867155	0.0548346	0.0491494
ASV_297	Fungi	Ascomycota	Dothideomycetes	Capnodiales	Cladosporiaceae	Cladosporium	Unassigned	0.0501748	0.0941473	0.0464962	0.0399347	0.0734704	0.0574586	0.0510534
ASV_443	Fungi	Ascomycota	Dothideomycetes	Capnodiales	Cladosporiaceae	Cladosporium	Unassigned	0.0370352	0.0717492	0.0366192	0.0292547	0.0574474	0.0395617	0.039801
ASV_203	Fungi	Ascomycota	Sordariomycetes	Trichosphaeriales	Trichosphaeriaceae	Nigrospora	Nigrospora_oryzae	0.122228	0.0821751	0.455678	0.248284	0.331572	0.0832051	0.247503
ASV_367	Fungi	Ascomycota	Eurotiomycetes	Chaetothyriales	Herpotrichiellaceae	Rhinocladiella	Rhinocladiella_similis	0.114406	0.0690539	0.13613	0.0679069	0.0741371	0.0812539	0.11046
ASV_384	Fungi	Ascomycota	Eurotiomycetes	Chaetothyriales	Herpotrichiellaceae	Rhinocladiella	Rhinocladiella_similis	0.125315	0.0670272	0.121982	0.065262	0.0630699	0.0853357	0.108875
ASV_368	Fungi	Ascomycota	Dothideomycetes	Capnodiales	Cladosporiaceae	Cladosporium	Unassigned	0.104994	0.0259083	0.0415083	0.0620961	0.0296015	0.118416	0.0349365
ASV_321	Fungi	Ascomycota	Dothideomycetes	Capnodiales	Cladosporiaceae	Cladosporium	Unassigned	0.0457135	0.0908669	0.0459036	0.0355865	0.0678479	0.0512238	0.0508937
ASV_445	Fungi	Ascomycota	Dothideomycetes	Capnodiales	Cladosporiaceae	Cladosporium	Unassigned	0.0367908	0.0709343	0.0361253	0.030517	0.0605809	0.0409521	0.0372582
ASV_496	Fungi	Ascomycota	Dothideomycetes	Capnodiales	Cladosporiaceae	Cladosporium	Unassigned	0.0301293	0.0658153	0.0304954	0.0254075	0.0545139	0.0352108	0.0321357
ASV_510	Fungi	Ascomycota	Dothideomycetes	Capnodiales	Cladosporiaceae	Cladosporium	Unassigned	0.0315044	0.0634752	0.0309646	0.0253674	0.0502026	0.0355472	0.0337203
ASV_180	Fungi	Ascomycota	Dothideomycetes	Pleosporales	Pleosporaceae	Alternaria	Unassigned	0.130204	0.126115	0.0788929	0.077044	0.101872	0.124942	0.0882256
ASV_236	Fungi	Ascomycota	Dothideomycetes	Pleosporales	Pleosporaceae	Alternaria	Alternaria_sp	0.106828	0.100499	0.0531138	0.0659433	0.0732037	0.101663	0.0727351
ASV_255	Fungi	Ascomycota	Dothideomycetes	Pleosporales	Pleosporaceae	Alternaria	Alternaria_sp	0.0974772	0.0947323	0.0498297	0.062597	0.0688257	0.0976931	0.0664947
ASV_813	Fungi	Ascomycota	Dothideomycetes	Pleosporales	Didymellaceae	Phoma	Unassigned	0.130143	0.0895924	0.0615093	0.0293348	0.0905157	0.112024	0.0421842
ASV_304	Fungi	Ascomycota	Dothideomycetes	Capnodiales	Cladosporiaceae	Cladosporium	Unassigned	0.0535972	0.0928518	0.045953	0.0415176	0.0764483	0.0596789	0.0495056
ASV_498	Fungi	Ascomycota	Sordariomycetes	Sordariales	Chaetomiaceae	Chaetomium	Chaetomium_globosum	0.0239873	0.0384445	0.0507433	0.0714135	0.0445356	0.0473439	0.0507217
ASV_216	Fungi	Ascomycota	Sordariomycetes	Trichosphaeriales	Trichosphaeriaceae	Nigrospora	Nigrospora_oryzae	0.067134	0.0473661	0.276384	0.145131	0.204277	0.0471869	0.142547
ASV_249	Fungi	Ascomycota	Sordariomycetes	Trichosphaeriales	Trichosphaeriaceae	Nigrospora	Nigrospora_oryzae	0.0569585	0.0454648	0.249667	0.135834	0.184498	0.0443387	0.13084
ASV_395	Fungi	Ascomycota	Dothideomycetes	Capnodiales	Cladosporiaceae	Cladosporium	Unassigned	0.107408	0.0245711	0.0373846	0.055083	0.0251568	0.113841	0.0337326
ASV_396	Fungi	Ascomycota	Dothideomycetes	Capnodiales	Cladosporiaceae	Cladosporium	Unassigned	0.0928631	0.0255322	0.0389649	0.0582689	0.0304238	0.106395	0.0323568
ASV_377	Fungi	Ascomycota	Dothideomycetes	Capnodiales	Cladosporiaceae	Cladosporium	Unassigned	0.0443689	0.0829482	0.0366192	0.0348852	0.0691369	0.0529507	0.0389903
ASV_523	Fungi	Ascomycota	Dothideomycetes	Capnodiales	Cladosporiaceae	Cladosporium	Unassigned	0.0329711	0.0634752	0.0292361	0.0247863	0.0532916	0.035592	0.0313617
ASV_557	Fungi	Ascomycota	Dothideomycetes	Capnodiales	Cladosporiaceae	Cladosporium	Unassigned	0.031046	0.0588786	0.0278039	0.0221214	0.0483136	0.0325419	0.0299613
ASV_251	Fungi	Ascomycota	Dothideomycetes	Pleosporales	Pleosporaceae	Alternaria	Alternaria_sp	0.105025	0.0959232	0.05262	0.0626772	0.0696702	0.0999358	0.0699712
ASV_291	Fungi	Ascomycota	Dothideomycetes	Capnodiales	Cladosporiaceae	Cladosporium	Unassigned	0.036363	0.0968008	0.0437553	0.0485107	0.0781373	0.0520312	0.0513482
ASV_398	Fungi	Ascomycota	Dothideomycetes	Capnodiales	Cladosporiaceae	Cladosporium	Unassigned	0.101266	0.0239233	0.0371624	0.0558644	0.0293126	0.111508	0.0302316
ASV_428	Fungi	Ascomycota	Dothideomycetes	Capnodiales	Cladosporiaceae	Cladosporium	Unassigned	0.0413132	0.0739848	0.0361747	0.0334024	0.0635366	0.0457292	0.0384129
ASV_245	Fungi	Ascomycota	Eurotiomycetes	Chaetothyriales	Herpotrichiellaceae	Rhinocladiella	Rhinocladiella_similis	0.138118	0.0665048	0.119438	0.0567861	0.0757372	0.0896417	0.0978933
ASV_280	Fungi	Ascomycota	Eurotiomycetes	Eurotiales	Aspergillaceae	Aspergillus	Aspergillus_sydowii	0.0703119	0.0401787	0.103487	0.0610141	0.0666478	0.0448769	0.0793564
ASV_360	Fungi	Ascomycota	Dothideomycetes	Capnodiales	Cladosporiaceae	Cladosporium	Unassigned	0.108967	0.0254695	0.0403477	0.0673058	0.0292015	0.125346	0.0353173
ASV_337	Fungi	Ascomycota	Eurotiomycetes	Eurotiales	Aspergillaceae	Aspergillus	Unassigned	0.0584252	0.0350179	0.08756	0.0559846	0.0591586	0.0394271	0.0676618
ASV_359	Fungi	Ascomycota	Sordariomycetes	Sordariales	Chaetomiaceae	Botryotrichum	Unassigned	0.0378297	0.038946	0.0669664	0.0613346	0.0494025	0.0321382	0.0641116
ASV_470	Fungi	Ascomycota	Dothideomycetes	Capnodiales	Cladosporiaceae	Cladosporium	Unassigned	0.0358435	0.0668182	0.0309152	0.0277719	0.0559806	0.0385749	0.0340274
ASV_467	Fungi	Ascomycota	Dothideomycetes	Capnodiales	Cladosporiaceae	Cladosporium	Unassigned	0.0306488	0.0687822	0.0271619	0.0319798	0.0600031	0.0374759	0.0321848
ASV_536	Fungi	Ascomycota	Dothideomycetes	Capnodiales	Cladosporiaceae	Cladosporium	Unassigned	0.0336739	0.0588368	0.0262729	0.0255277	0.0510915	0.0356817	0.0290646
ASV_87	Fungi	Ascomycota	Saccharomycetes	Saccharomycetales	Debaryomycetaceae	Meyerozyma	Meyerozyma_guilliermondii	0.0220317	0.222811	0.166725	0.181519	0.344018	0.15874	0.0569744
ASV_343	Fungi	Ascomycota	Eurotiomycetes	Chaetothyriales	Herpotrichiellaceae	Rhinocladiella	Rhinocladiella_similis	0.11902	0.078853	0.131315	0.071674	0.078804	0.089238	0.111037
ASV_271	Fungi	Ascomycota	Dothideomycetes	Pleosporales	Pleosporaceae	Alternaria	Unassigned	0.0953688	0.0900312	0.0459283	0.0584693	0.0647144	0.0932749	0.0631043
ASV_675	Fungi	Ascomycota	Sordariomycetes	Sordariales	Chaetomiaceae	Chaetomium	Chaetomium_sp	0.0333989	0.0403876	0.0605957	0.0973219	0.0577141	0.0438677	0.0710522
ASV_900	Fungi	Ascomycota	Dothideomycetes	Pleosporales	Didymellaceae	Epicoccum	Unassigned	0.101725	0.0904491	0.0492124	0.0166712	0.0962049	0.0821958	0.0305755
ASV_353	Fungi	Ascomycota	Sordariomycetes	Sordariales	Chaetomiaceae	Botryotrichum	Unassigned	0.0356907	0.0384863	0.0671886	0.0647811	0.0498026	0.0328783	0.0645784
ASV_509	Fungi	Ascomycota	Sordariomycetes	Sordariales	Chaetomiaceae	Chaetomium	Chaetomium_globosum	0.0234373	0.0399697	0.0504717	0.0760221	0.0442023	0.0525695	0.0514097
ASV_489	Fungi	Ascomycota	Sordariomycetes	Sordariales	Chaetomiaceae	Chaetomium	Chaetomium_globosum	0.0223372	0.0366476	0.0504717	0.0773045	0.0409132	0.0492054	0.0534611
ASV_1	Fungi	Ascomycota	Sordariomycetes	Hypocreales	Nectriaceae	Fusarium	Fusarium_sp	0.870633	0.319152	0.947135	0.871349	0.4348	0.739112	0.897845
ASV_402	Fungi	Ascomycota	Sordariomycetes	Trichosphaeriales	Trichosphaeriaceae	Nigrospora	Nigrospora_oryzae	0.10915	0.0683853	0.160428	0.126216	0.124317	0.0495193	0.145433
ASV_405	Fungi	Ascomycota	Sordariomycetes	Trichosphaeriales	Trichosphaeriaceae	Nigrospora	Nigrospora_oryzae	0.114375	0.0666929	0.158477	0.130364	0.123295	0.0510444	0.147841
ASV_242	Fungi	Ascomycota	Eurotiomycetes	Chaetothyriales	Herpotrichiellaceae	Rhinocladiella	Rhinocladiella_similis	0.123298	0.0668391	0.119488	0.0607335	0.0726926	0.0836312	0.0995517
ASV_256	Fungi	Ascomycota	Eurotiomycetes	Chaetothyriales	Herpotrichiellaceae	Rhinocladiella	Rhinocladiella_similis	0.144352	0.0581682	0.103931	0.0560247	0.060692	0.0936786	0.0934219
ASV_371	Fungi	Ascomycota	Dothideomycetes	Capnodiales	Cladosporiaceae	Cladosporium	Unassigned	0.110464	0.024968	0.0379032	0.0610541	0.0292459	0.120973	0.0329464
ASV_474	Fungi	Ascomycota	Sordariomycetes	Sordariales	Chaetomiaceae	Chaetomium	Chaetomium_globosum	0.0253318	0.0379013	0.0524224	0.0804303	0.0441578	0.0534217	0.0541859
ASV_534	Fungi	Ascomycota	Sordariomycetes	Sordariales	Chaetomiaceae	Chaetomium	Chaetomium_globosum	0.017662	0.0303377	0.045311	0.077565	0.0343573	0.0466262	0.0505006
ASV_550	Fungi	Unassigned	Unassigned	Unassigned	Unassigned	Unassigned	Unassigned	0.0293654	0.0575832	0.0267668	0.0225822	0.0484247	0.0319364	0.0285609
ASV_104	Fungi	Ascomycota	Saccharomycetes	Saccharomycetales	Debaryomycetaceae	Meyerozyma	Meyerozyma_guilliermondii	0.0229484	0.201729	0.142575	0.172542	0.301882	0.134048	0.0642467
ASV_361	Fungi	Ascomycota	Eurotiomycetes	Chaetothyriales	Herpotrichiellaceae	Rhinocladiella	Rhinocladiella_similis	0.126751	0.0758443	0.117389	0.0688287	0.0696036	0.0911443	0.107745
ASV_342	Fungi	Ascomycota	Dothideomycetes	Capnodiales	Cladosporiaceae	Cladosporium	Unassigned	0.112756	0.0282066	0.046274	0.0687084	0.035024	0.127095	0.0380812
ASV_379	Fungi	Ascomycota	Dothideomycetes	Capnodiales	Cladosporiaceae	Cladosporium	Unassigned	0.100655	0.0270574	0.0405453	0.0625569	0.0309571	0.114401	0.0351207
ASV_391	Fungi	Ascomycota	Dothideomycetes	Capnodiales	Cladosporiaceae	Cladosporium	Unassigned	0.084521	0.026347	0.0498544	0.0632382	0.0322905	0.105318	0.0375039
ASV_524	Fungi	Ascomycota	Dothideomycetes	Capnodiales	Cladosporiaceae	Cladosporium	Unassigned	0.0274403	0.0627231	0.0278286	0.0221414	0.0462024	0.031914	0.0323076
ASV_228	Fungi	Ascomycota	Eurotiomycetes	Eurotiales	Aspergillaceae	Aspergillus	Aspergillus_sydowii	0.0756289	0.0486198	0.127093	0.0752406	0.0806486	0.0490035	0.0969229
ASV_272	Fungi	Ascomycota	Eurotiomycetes	Eurotiales	Aspergillaceae	Aspergillus	Unassigned	0.073551	0.0437306	0.104326	0.0656828	0.0730926	0.0486671	0.0803882
ASV_312	Fungi	Ascomycota	Dothideomycetes	Capnodiales	Cladosporiaceae	Cladosporium	Unassigned	0.101052	0.0325943	0.057435	0.0761624	0.0450245	0.124561	0.0419385
ASV_454	Fungi	Ascomycota	Dothideomycetes	Capnodiales	Cladosporiaceae	Cladosporium	Unassigned	0.0737038	0.0237771	0.0376563	0.0552032	0.027557	0.0940823	0.0294208
ASV_453	Fungi	Ascomycota	Dothideomycetes	Capnodiales	Cladosporiaceae	Cladosporium	Unassigned	0.0289987	0.0690539	0.0283471	0.03212	0.0620254	0.0371171	0.0314354
ASV_666	Fungi	Ascomycota	Dothideomycetes	Capnodiales	Cladosporiaceae	Cladosporium	Unassigned	0.0223372	0.0488914	0.0204455	0.0184946	0.0378019	0.0252979	0.0244825
ASV_107	Fungi	Ascomycota	Saccharomycetes	Saccharomycetales	Debaryomycetaceae	Meyerozyma	Meyerozyma_guilliermondii	0.0190065	0.183614	0.149785	0.160981	0.300282	0.148446	0.0415085
ASV_308	Fungi	Ascomycota	Sordariomycetes	Trichosphaeriales	Trichosphaeriaceae	Nigrospora	Nigrospora_oryzae	0.0519471	0.0383192	0.222752	0.11756	0.169942	0.036691	0.112266
ASV_549	Fungi	Ascomycota	Sordariomycetes	Sordariales	Chaetomiaceae	Chaetomium	Chaetomium_globosum	0.0177231	0.0300034	0.0452122	0.0696302	0.0330684	0.0408176	0.0493091
ASV_567	Fungi	Ascomycota	Sordariomycetes	Sordariales	Chaetomiaceae	Chaetomium	Chaetomium_globosum	0.0203816	0.0290423	0.0438541	0.0666446	0.0336239	0.0440022	0.0452552
ASV_611	Fungi	Ascomycota	Sordariomycetes	Sordariales	Chaetomiaceae	Chaetomium	Chaetomium_globosum	0.0205649	0.0314869	0.0423972	0.062056	0.035624	0.0416922	0.043388
ASV_2	Fungi	Ascomycota	Sordariomycetes	Hypocreales	Nectriaceae	Fusarium	Fusarium_sp	0.49747	0.171559	0.551781	0.548285	0.245701	0.460902	0.523224
ASV_99	Fungi	Ascomycota	Saccharomycetes	Saccharomycetales	Debaryomycetaceae	Meyerozyma	Meyerozyma_guilliermondii	0.0244763	0.201646	0.156082	0.184084	0.314372	0.15726	0.0589891
ASV_130	Fungi	Ascomycota	Saccharomycetes	Saccharomycetales	Debaryomycetaceae	Meyerozyma	Meyerozyma_guilliermondii	0.0157369	0.158625	0.140106	0.143548	0.267236	0.12474	0.0412506
ASV_372	Fungi	Ascomycota	Eurotiomycetes	Chaetothyriales	Herpotrichiellaceae	Rhinocladiella	Rhinocladiella_similis	0.108142	0.0406175	0.0708431	0.0412571	0.0404243	0.0679321	0.0683374
ASV_556	Fungi	Ascomycota	Sordariomycetes	Sordariales	Chaetomiaceae	Chaetomium	Chaetomium_globosum	0.0205649	0.0314869	0.0480271	0.0690491	0.0354907	0.0472766	0.047491
ASV_392	Fungi	Ascomycota	Sordariomycetes	Trichosphaeriales	Trichosphaeriaceae	Nigrospora	Nigrospora_oryzae	0.0397548	0.0307765	0.134081	0.0942963	0.0982717	0.0308375	0.087378
ASV_404	Fungi	Ascomycota	Eurotiomycetes	Eurotiales	Aspergillaceae	Aspergillus	Unassigned	0.0752622	0.0327196	0.0714111	0.04813	0.0569585	0.0349192	0.0639151
ASV_581	Fungi	Ascomycota	Sordariomycetes	Sordariales	Chaetomiaceae	Chaetomium	Chaetomium_globosum	0.0211455	0.0296482	0.0442986	0.064721	0.0353796	0.0440471	0.0439654
ASV_479	Fungi	Ascomycota	Dothideomycetes	Capnodiales	Cladosporiaceae	Cladosporium	Unassigned	0.0307405	0.0661914	0.0289891	0.0222416	0.0498026	0.0324971	0.0340029
ASV_539	Fungi	Ascomycota	Dothideomycetes	Capnodiales	Cladosporiaceae	Cladosporium	Unassigned	0.0318405	0.0599233	0.0262976	0.0241251	0.0483358	0.0348071	0.030121
ASV_767	Fungi	Ascomycota	Sordariomycetes	Sordariales	Chaetomiaceae	Chaetomium	Chaetomium_globosum	0.0139035	0.0250098	0.0323967	0.050835	0.0273792	0.0289087	0.0366071
ASV_791	Fungi	Unassigned	Unassigned	Unassigned	Unassigned	Unassigned	Unassigned	0.0215428	0.0445664	0.0181985	0.0159899	0.0363796	0.0222254	0.0214361
ASV_728	Fungi	Ascomycota	Sordariomycetes	Sordariales	Chaetomiaceae	Chaetomium	Chaetomium_globosum	0.0165314	0.0281648	0.0373599	0.0538607	0.0322905	0.0346725	0.0379707
ASV_560	Fungi	Ascomycota	Dothideomycetes	Capnodiales	Cladosporiaceae	Cladosporium	Unassigned	0.0203205	0.0582727	0.0176552	0.0244657	0.0481358	0.0282583	0.0241263
ASV_327	Fungi	Ascomycota	Dothideomycetes	Capnodiales	Cladosporiaceae	Cladosporium	Unassigned	0.091763	0.0353313	0.0585215	0.0726759	0.04338	0.115994	0.043818
ASV_770	Fungi	Ascomycota	Dothideomycetes	Capnodiales	Cladosporiaceae	Cladosporium	Unassigned	0.0201371	0.0431874	0.0171367	0.0157895	0.0358685	0.0220011	0.0198145
ASV_103	Fungi	Ascomycota	Saccharomycetes	Saccharomycetales	Debaryomycetaceae	Meyerozyma	Meyerozyma_guilliermondii	0.02249	0.200768	0.149687	0.176189	0.305616	0.141292	0.0632394
ASV_106	Fungi	Ascomycota	Saccharomycetes	Saccharomycetales	Debaryomycetaceae	Meyerozyma	Meyerozyma_guilliermondii	0.021665	0.199891	0.14255	0.170499	0.294259	0.122699	0.0718138
ASV_414	Fungi	Ascomycota	Sordariomycetes	Trichosphaeriales	Trichosphaeriaceae	Nigrospora	Nigrospora_oryzae	0.0368213	0.0281439	0.128031	0.0928335	0.088249	0.0263296	0.0887538
ASV_599	Fungi	Ascomycota	Sordariomycetes	Sordariales	Chaetomiaceae	Chaetomium	Chaetomium_globosum	0.018976	0.030484	0.0432121	0.0644805	0.0351796	0.0394271	0.0455378
ASV_482	Fungi	Ascomycota	Sordariomycetes	Sordariales	Chaetomiaceae	Botryotrichum	Unassigned	0.0284487	0.0333464	0.0489902	0.0480899	0.0436911	0.0226067	0.0483632
ASV_504	Fungi	Ascomycota	Dothideomycetes	Capnodiales	Cladosporiaceae	Cladosporium	Unassigned	0.0333378	0.0638931	0.0264705	0.0258884	0.0524249	0.038216	0.0300965
ASV_752	Fungi	Ascomycota	Sordariomycetes	Sordariales	Chaetomiaceae	Chaetomium	Chaetomium_globosum	0.0171425	0.0282275	0.0352364	0.0498732	0.0324683	0.0320934	0.0360666
ASV_497	Fungi	Ascomycota	Dothideomycetes	Capnodiales	Cladosporiaceae	Cladosporium	Unassigned	0.0202899	0.0606546	0.0240012	0.0280925	0.0492692	0.0276304	0.0306124
ASV_774	Fungi	Ascomycota	Sordariomycetes	Sordariales	Chaetomiaceae	Chaetomium	Chaetomium_globosum	0.014973	0.0244666	0.0343968	0.0472884	0.0290459	0.0281686	0.0350224
ASV_591	Fungi	Ascomycota	Sordariomycetes	Sordariales	Chaetomiaceae	Chaetomium	Unassigned	0.0193732	0.0192432	0.0353105	0.043321	0.0251568	0.0203864	0.0381549
ASV_4	Fungi	Ascomycota	Sordariomycetes	Hypocreales	Nectriaceae	Fusarium	Fusarium_sp	0.504559	0.161425	0.457209	0.489836	0.207899	0.406965	0.487673
ASV_8	Fungi	Ascomycota	Sordariomycetes	Hypocreales	Nectriaceae	Fusarium	Fusarium_sp	0.4366	0.147886	0.416466	0.410067	0.184898	0.33291	0.436497
ASV_121	Fungi	Ascomycota	Saccharomycetes	Saccharomycetales	Debaryomycetaceae	Meyerozyma	Meyerozyma_guilliermondii	0.0153397	0.176761	0.137884	0.14964	0.283992	0.129562	0.042479
ASV_374	Fungi	Ascomycota	Dothideomycetes	Capnodiales	Cladosporiaceae	Cladosporium	Unassigned	0.0884628	0.0264515	0.0479778	0.0680272	0.0339573	0.11097	0.0371353
ASV_913	Fungi	Ascomycota	Dothideomycetes	Pleosporales	Didymellaceae	Epicoccum	Unassigned	0.0952465	0.0872732	0.0509903	0.0158496	0.0912491	0.077688	0.0316934
ASV_375	Fungi	Ascomycota	Eurotiomycetes	Eurotiales	Aspergillaceae	Aspergillus	Unassigned	0.0707092	0.0350388	0.0749174	0.0489515	0.0546695	0.0351659	0.0668264
ASV_490	Fungi	Ascomycota	Dothideomycetes	Capnodiales	Cladosporiaceae	Cladosporium	Unassigned	0.072512	0.0217713	0.0391625	0.0502339	0.0259569	0.0881391	0.0296051
ASV_492	Fungi	Ascomycota	Eurotiomycetes	Eurotiales	Aspergillaceae	Aspergillus	Aspergillus_sydowii	0.0662173	0.027935	0.0610402	0.0405758	0.0460468	0.0277425	0.0576378
ASV_577	Fungi	Ascomycota	Sordariomycetes	Sordariales	Chaetomiaceae	Chaetomium	Chaetomium_globosum	0.0194038	0.0297736	0.0430886	0.0686483	0.0339351	0.0424548	0.0468153
ASV_469	Fungi	Ascomycota	Sordariomycetes	Sordariales	Chaetomiaceae	Chaetomium	Unassigned	0.0286626	0.0334091	0.049484	0.0488513	0.0419355	0.0239299	0.0494442
ASV_737	Fungi	Ascomycota	Sordariomycetes	Sordariales	Chaetomiaceae	Chaetomium	Chaetomium_globosum	0.0147591	0.0278723	0.0341005	0.0505345	0.0304238	0.0318915	0.0359806
ASV_637	Fungi	Ascomycota	Sordariomycetes	Sordariales	Chaetomiaceae	Chaetomium	Unassigned	0.0207483	0.0200371	0.03294	0.0365683	0.0231567	0.0175605	0.0365089
ASV_694	Fungi	Ascomycota	Dothideomycetes	Capnodiales	Cladosporiaceae	Cladosporium	Unassigned	0.0183954	0.047199	0.0195566	0.0203781	0.0394242	0.0229655	0.0229961
ASV_731	Fungi	Ascomycota	Dothideomycetes	Capnodiales	Cladosporiaceae	Cladosporium	Unassigned	0.0209622	0.046802	0.0185935	0.0170519	0.0376464	0.0240644	0.0216572
ASV_5	Fungi	Ascomycota	Sordariomycetes	Hypocreales	Nectriaceae	Fusarium	Fusarium_sp	0.458754	0.147385	0.431109	0.401931	0.195365	0.32903	0.443745
ASV_91	Fungi	Ascomycota	Saccharomycetes	Saccharomycetales	Debaryomycetaceae	Meyerozyma	Meyerozyma_guilliermondii	0.0188537	0.229225	0.15749	0.169216	0.355085	0.157776	0.0417419
ASV_348	Fungi	Ascomycota	Eurotiomycetes	Chaetothyriales	Herpotrichiellaceae	Rhinocladiella	Rhinocladiella_similis	0.102947	0.0431038	0.0764977	0.0432609	0.0456023	0.0663398	0.0697624
ASV_485	Fungi	Ascomycota	Dothideomycetes	Capnodiales	Cladosporiaceae	Cladosporium	Unassigned	0.070862	0.0226697	0.040891	0.0491318	0.0274014	0.0852235	0.0304527
ASV_668	Fungi	Ascomycota	Dothideomycetes	Capnodiales	Cladosporiaceae	Cladosporium	Unassigned	0.0242012	0.0510017	0.018717	0.0185547	0.0423799	0.0267333	0.0223328
ASV_94	Fungi	Ascomycota	Saccharomycetes	Saccharomycetales	Debaryomycetaceae	Meyerozyma	Meyerozyma_guilliermondii	0.0184565	0.198574	0.169984	0.176129	0.333039	0.164459	0.0425404
ASV_108	Fungi	Ascomycota	Saccharomycetes	Saccharomycetales	Debaryomycetaceae	Meyerozyma	Meyerozyma_guilliermondii	0.0212372	0.192306	0.138328	0.164908	0.287215	0.131895	0.0605123
ASV_253	Fungi	Ascomycota	Eurotiomycetes	Chaetothyriales	Herpotrichiellaceae	Rhinocladiella	Rhinocladiella_similis	0.128065	0.0623887	0.105635	0.0543816	0.0617365	0.0847974	0.0934833
ASV_531	Fungi	Ascomycota	Dothideomycetes	Capnodiales	Cladosporiaceae	Cladosporium	Unassigned	0.0205955	0.0577712	0.0242728	0.0259685	0.0460912	0.0270248	0.0299613
ASV_822	Fungi	Ascomycota	Sordariomycetes	Sordariales	Chaetomiaceae	Chaetomium	Chaetomium_globosum	0.0153091	0.0243203	0.0293595	0.0455251	0.0265347	0.0276752	0.033143
ASV_707	Fungi	Unassigned	Unassigned	Unassigned	Unassigned	Unassigned	Unassigned	0.0222456	0.046614	0.0189392	0.0158697	0.037113	0.0225618	0.0226276
ASV_243	Fungi	Ascomycota	Sordariomycetes	Trichosphaeriales	Trichosphaeriaceae	Nigrospora	Nigrospora_oryzae	0.0347129	0.0267231	0.15386	0.0757817	0.114139	0.0265763	0.07502
ASV_461	Fungi	Ascomycota	Eurotiomycetes	Eurotiales	Aspergillaceae	Aspergillus	Aspergillus_sydowii	0.0471496	0.0274753	0.0615587	0.0408163	0.0470024	0.0302992	0.0481789
ASV_763	Fungi	Ascomycota	Sordariomycetes	Sordariales	Chaetomiaceae	Chaetomium	Chaetomium_globosum	0.0147896	0.0236517	0.0343721	0.0495326	0.0277125	0.0307478	0.0351576
ASV_117	Fungi	Ascomycota	Saccharomycetes	Saccharomycetales	Debaryomycetaceae	Meyerozyma	Meyerozyma_guilliermondii	0.015798	0.175591	0.14502	0.152204	0.290682	0.13268	0.0416928
ASV_413	Fungi	Ascomycota	Eurotiomycetes	Chaetothyriales	Herpotrichiellaceae	Rhinocladiella	Rhinocladiella_similis	0.0761789	0.0393847	0.0744482	0.0362678	0.0438467	0.0526592	0.0599718
ASV_434	Fungi	Ascomycota	Eurotiomycetes	Eurotiales	Aspergillaceae	Aspergillus	Unassigned	0.0352935	0.0276633	0.0762755	0.0429403	0.0451356	0.0255222	0.0557952
ASV_615	Fungi	Ascomycota	Dothideomycetes	Capnodiales	Cladosporiaceae	Cladosporium	Unassigned	0.0239568	0.0517956	0.0223221	0.0194764	0.0426022	0.0254101	0.0256618
ASV_233	Fungi	Ascomycota	Sordariomycetes	Hypocreales	Nectriaceae	Fusarium	Fusarium_sp	0.0510915	0.164308	0.153761	0.0791479	0.0557362	0.0906958	0.161673
ASV_153	Fungi	Ascomycota	Saccharomycetes	Saccharomycetales	Debaryomycetaceae	Meyerozyma	Meyerozyma_guilliermondii	0.0138729	0.144668	0.109462	0.126957	0.228189	0.105341	0.0390885
ASV_473	Fungi	Ascomycota	Dothideomycetes	Capnodiales	Cladosporiaceae	Cladosporium	Unassigned	0.0761483	0.0214161	0.0353598	0.0542013	0.0237568	0.095697	0.0284749
ASV_527	Fungi	Ascomycota	Dothideomycetes	Capnodiales	Cladosporiaceae	Cladosporium	Unassigned	0.062031	0.0232339	0.0351376	0.047088	0.0266458	0.0771049	0.0279836
ASV_501	Fungi	Ascomycota	Dothideomycetes	Capnodiales	Cladosporiaceae	Cladosporium	Unassigned	0.0312294	0.0660452	0.0271866	0.0239047	0.0527582	0.0337081	0.0319391
ASV_964	Fungi	Ascomycota	Dothideomycetes	Pleosporales	Didymellaceae	Phoma	Unassigned	0.0658506	0.0483481	0.0347919	0.014988	0.0490692	0.0562699	0.0234507
ASV_575	Fungi	Ascomycota	Sordariomycetes	Sordariales	Chaetomiaceae	Chaetomium	Unassigned	0.0199232	0.0192432	0.0368661	0.0421388	0.0244457	0.0191529	0.0394939
ASV_645	Fungi	Ascomycota	Dothideomycetes	Capnodiales	Cladosporiaceae	Cladosporium	Unassigned	0.0184259	0.0479303	0.0178281	0.0245058	0.0426244	0.0248942	0.0222837
ASV_718	Fungi	Ascomycota	Dothideomycetes	Capnodiales	Cladosporiaceae	Cladosporium	Unassigned	0.0228873	0.0443366	0.0182972	0.0183142	0.0372241	0.0257016	0.0209447
ASV_756	Fungi	Ascomycota	Dothideomycetes	Capnodiales	Cladosporiaceae	Cladosporium	Unassigned	0.0155536	0.0410353	0.0161737	0.0190155	0.0364241	0.0202966	0.0188318
ASV_440	Fungi	Ascomycota	Eurotiomycetes	Eurotiales	Aspergillaceae	Aspergillus	Aspergillus_sydowii	0.0386242	0.0270574	0.0722012	0.0397944	0.0470469	0.0243111	0.0524293
ASV_552	Fungi	Ascomycota	Dothideomycetes	Capnodiales	Cladosporiaceae	Cladosporium	Unassigned	0.0212677	0.0554729	0.0220999	0.0273511	0.0463357	0.0282135	0.0278607
ASV_620	Fungi	Ascomycota	Sordariomycetes	Sordariales	Chaetomiaceae	Chaetomium	Unassigned	0.0217567	0.0184283	0.0356315	0.0396742	0.0263569	0.0213507	0.0353664
ASV_733	Fungi	Ascomycota	Dothideomycetes	Capnodiales	Cladosporiaceae	Cladosporium	Unassigned	0.0163786	0.0418502	0.0158527	0.0207788	0.0370241	0.022203	0.019188
ASV_780	Fungi	Unassigned	Unassigned	Unassigned	Unassigned	Unassigned	Unassigned	0.0212066	0.0433337	0.0180256	0.016571	0.035224	0.0247148	0.0201216
ASV_144	Fungi	Ascomycota	Saccharomycetes	Saccharomycetales	Debaryomycetaceae	Meyerozyma	Meyerozyma_guilliermondii	0.0124367	0.146235	0.111858	0.129282	0.234945	0.115612	0.0326884
ASV_150	Fungi	Ascomycota	Saccharomycetes	Saccharomycetales	Debaryomycetaceae	Meyerozyma	Meyerozyma_guilliermondii	0.0135368	0.15476	0.11245	0.128099	0.241701	0.113482	0.0351453
ASV_229	Fungi	Ascomycota	Sordariomycetes	Trichosphaeriales	Trichosphaeriaceae	Nigrospora	Nigrospora_oryzae	0.0404882	0.0272037	0.153613	0.082394	0.114161	0.0277425	0.0809042
ASV_386	Fungi	Ascomycota	Eurotiomycetes	Chaetothyriales	Herpotrichiellaceae	Rhinocladiella	Rhinocladiella_similis	0.089899	0.0413278	0.0731642	0.0410567	0.0420244	0.0610245	0.0653523
ASV_431	Fungi	Ascomycota	Eurotiomycetes	Eurotiales	Aspergillaceae	Aspergillus	Unassigned	0.0466607	0.0299407	0.0678306	0.04278	0.0504693	0.0309496	0.0514834
ASV_515	Fungi	Ascomycota	Dothideomycetes	Capnodiales	Cladosporiaceae	Cladosporium	Unassigned	0.06582	0.0213743	0.0337054	0.049773	0.0272681	0.0816576	0.0265095
ASV_1161	Fungi	Ascomycota	Sordariomycetes	Sordariales	Chaetomiaceae	Chaetomium	Chaetomium_sp	0.0227956	0.0297527	0.0360512	0.0565858	0.0264902	0.039001	0.0432775
ASV_657	Fungi	Ascomycota	Dothideomycetes	Capnodiales	Cladosporiaceae	Cladosporium	Unassigned	0.0186093	0.0476587	0.0178034	0.023023	0.0413355	0.0236159	0.022689
ASV_676	Fungi	Ascomycota	Sordariomycetes	Sordariales	Chaetomiaceae	Chaetomium	Unassigned	0.0174176	0.0179477	0.0286434	0.0373097	0.0216455	0.0172914	0.0332412
ASV_134	Fungi	Ascomycota	Saccharomycetes	Saccharomycetales	Debaryomycetaceae	Meyerozyma	Meyerozyma_guilliermondii	0.0168675	0.16153	0.132698	0.13896	0.261147	0.118864	0.0434986
ASV_376	Fungi	Ascomycota	Eurotiomycetes	Chaetothyriales	Herpotrichiellaceae	Rhinocladiella	Rhinocladiella_similis	0.0932909	0.0424143	0.0689665	0.040135	0.0390909	0.062415	0.0655611
ASV_680	Fungi	Ascomycota	Sordariomycetes	Sordariales	Chaetomiaceae	Chaetomium	Chaetomium_globosum	0.0140868	0.0225653	0.0357796	0.0628174	0.0253124	0.0384179	0.0402064
ASV_638	Fungi	Ascomycota	Dothideomycetes	Capnodiales	Cladosporiaceae	Cladosporium	Unassigned	0.0565918	0.016903	0.0249642	0.0371294	0.0180231	0.0681115	0.0206007
ASV_790	Fungi	Ascomycota	Sordariomycetes	Sordariales	Chaetomiaceae	Chaetomium	Chaetomium_globosum	0.0139646	0.0221265	0.031088	0.045485	0.0255791	0.0268005	0.0331552
ASV_823	Fungi	Ascomycota	Sordariomycetes	Sordariales	Chaetomiaceae	Chaetomium	Chaetomium_globosum	0.0138118	0.022231	0.0298534	0.0442227	0.0255124	0.0258586	0.0323199
ASV_642	Fungi	Ascomycota	Dothideomycetes	Capnodiales	Cladosporiaceae	Cladosporium	Unassigned	0.0250263	0.0508345	0.0220258	0.0188152	0.0431133	0.0267109	0.0239789
ASV_706	Fungi	Ascomycota	Sordariomycetes	Sordariales	Chaetomiaceae	Chaetomium	Unassigned	0.0176009	0.018888	0.0323226	0.0343843	0.0240679	0.0182333	0.0320497
ASV_805	Fungi	Unassigned	Unassigned	Unassigned	Unassigned	Unassigned	Unassigned	0.0212983	0.0401578	0.0160008	0.0152285	0.0334239	0.0209695	0.0195074
ASV_836	Fungi	Ascomycota	Dothideomycetes	Capnodiales	Cladosporiaceae	Cladosporium	Unassigned	0.0194038	0.0385281	0.0163465	0.0138659	0.0330906	0.0199378	0.0178736
ASV_148	Fungi	Ascomycota	Saccharomycetes	Saccharomycetales	Debaryomycetaceae	Meyerozyma	Meyerozyma_guilliermondii	0.0137507	0.145671	0.116154	0.126817	0.236345	0.108682	0.0365334
ASV_406	Fungi	Ascomycota	Eurotiomycetes	Chaetothyriales	Herpotrichiellaceae	Rhinocladiella	Rhinocladiella_similis	0.0809152	0.0391967	0.0654108	0.0371294	0.0366019	0.057167	0.059333
ASV_622	Fungi	Ascomycota	Eurotiomycetes	Eurotiales	Aspergillaceae	Aspergillus	Aspergillus_sydowii	0.0294265	0.0175925	0.0503482	0.0270506	0.0296015	0.0171793	0.0380321
ASV_754	Fungi	Ascomycota	Dothideomycetes	Capnodiales	Cladosporiaceae	Cladosporium	Unassigned	0.0129257	0.0429576	0.0143958	0.0196768	0.0337795	0.019265	0.0204533
ASV_3	Fungi	Ascomycota	Sordariomycetes	Hypocreales	Nectriaceae	Fusarium	Fusarium_sp	0.530472	0.16153	0.479605	0.483504	0.219833	0.403735	0.500584
ASV_6	Fungi	Ascomycota	Sordariomycetes	Hypocreales	Nectriaceae	Fusarium	Fusarium_sp	0.514765	0.152107	0.403305	0.38526	0.187698	0.308599	0.460414
ASV_576	Fungi	Ascomycota	Dothideomycetes	Capnodiales	Cladosporiaceae	Cladosporium	Unassigned	0.0564084	0.0200789	0.0310139	0.0407963	0.0210233	0.0694123	0.025281
ASV_506	Fungi	Ascomycota	Eurotiomycetes	Eurotiales	Aspergillaceae	Aspergillus	Aspergillus_sydowii	0.0359046	0.0256575	0.0595833	0.0363079	0.0402243	0.0241317	0.0459677
ASV_640	Fungi	Ascomycota	Sordariomycetes	Sordariales	Chaetomiaceae	Chaetomium	Unassigned	0.0157675	0.0164016	0.031409	0.039614	0.02109	0.0162822	0.0353173
ASV_691	Fungi	Unassigned	Unassigned	Unassigned	Unassigned	Unassigned	Unassigned	0.0170814	0.0457991	0.0189392	0.0227425	0.0397354	0.0236832	0.0222222
ASV_741	Fungi	Ascomycota	Dothideomycetes	Capnodiales	Cladosporiaceae	Cladosporium	Unassigned	0.0157369	0.0425397	0.015581	0.0180938	0.0355574	0.0191977	0.0200111
ASV_781	Fungi	Ascomycota	Dothideomycetes	Capnodiales	Cladosporiaceae	Cladosporium	Unassigned	0.0154925	0.0418293	0.016149	0.0175127	0.0349573	0.019422	0.0196303
ASV_792	Fungi	Ascomycota	Dothideomycetes	Capnodiales	Cladosporiaceae	Cladosporium	Unassigned	0.0161953	0.039322	0.0143464	0.0193963	0.0348685	0.0214629	0.0176279
ASV_111	Fungi	Ascomycota	Saccharomycetes	Saccharomycetales	Debaryomycetaceae	Meyerozyma	Meyerozyma_guilliermondii	0.0167147	0.191993	0.145168	0.151563	0.30426	0.137591	0.0411892
ASV_432	Fungi	Ascomycota	Eurotiomycetes	Chaetothyriales	Herpotrichiellaceae	Rhinocladiella	Rhinocladiella_similis	0.0781651	0.0362507	0.0691146	0.036909	0.0363352	0.0537581	0.0602175
ASV_422	Fungi	Ascomycota	Eurotiomycetes	Eurotiales	Aspergillaceae	Aspergillus	Unassigned	0.0390214	0.0284155	0.0720778	0.0421588	0.0476469	0.0268903	0.0530312
ASV_1153	Fungi	Ascomycota	Sordariomycetes	Sordariales	Chaetomiaceae	Chaetomium	Chaetomium_sp	0.024079	0.0307556	0.0382489	0.0539609	0.0302238	0.0400551	0.041226
ASV_514	Fungi	Ascomycota	Eurotiomycetes	Eurotiales	Aspergillaceae	Aspergillus	Unassigned	0.0311683	0.0258038	0.0628427	0.0373097	0.0395576	0.0228758	0.0474418
ASV_1191	Fungi	Unassigned	Unassigned	Unassigned	Unassigned	Unassigned	Unassigned	0.0645061	0.0460289	0.0306929	0.0137257	0.0473358	0.0553953	0.0201708
ASV_662	Fungi	Unassigned	Unassigned	Unassigned	Unassigned	Unassigned	Unassigned	0.0161036	0.0174672	0.0307423	0.0388326	0.0222011	0.0178072	0.0338186
ASV_701	Fungi	Ascomycota	Sordariomycetes	Sordariales	Chaetomiaceae	Chaetomium	Unassigned	0.016562	0.0185745	0.034619	0.0365283	0.0243346	0.0187043	0.0334992
ASV_734	Fungi	Ascomycota	Dothideomycetes	Capnodiales	Cladosporiaceae	Cladosporium	Unassigned	0.0191899	0.0451723	0.015507	0.0142066	0.0329795	0.0202742	0.0213623
ASV_165	Fungi	Ascomycota	Saccharomycetes	Saccharomycetales	Debaryomycetaceae	Meyerozyma	Meyerozyma_guilliermondii	0.0145146	0.133992	0.0994619	0.115957	0.207188	0.096168	0.037983
ASV_159	Fungi	Ascomycota	Saccharomycetes	Saccharomycetales	Debaryomycetaceae	Meyerozyma	Meyerozyma_guilliermondii	0.0127729	0.130628	0.106351	0.119363	0.211322	0.106956	0.032627
ASV_250	Fungi	Ascomycota	Sordariomycetes	Trichosphaeriales	Trichosphaeriaceae	Nigrospora	Nigrospora_oryzae	0.0341629	0.0255322	0.144847	0.0783464	0.107428	0.0243336	0.0761256
ASV_451	Fungi	Ascomycota	Eurotiomycetes	Chaetothyriales	Herpotrichiellaceae	Rhinocladiella	Rhinocladiella_similis	0.0614504	0.0340986	0.0682257	0.0352459	0.0395353	0.0453927	0.053584
ASV_568	Fungi	Ascomycota	Sordariomycetes	Sordariales	Chaetomiaceae	Chaetomium	Chaetomium_globosum	0.0161647	0.0245711	0.0370883	0.0715337	0.0269569	0.0445629	0.0439408
ASV_721	Fungi	Ascomycota	Sordariomycetes	Sordariales	Chaetomiaceae	Chaetomium	Chaetomium_globosum	0.013384	0.0227324	0.0309152	0.0609139	0.0253569	0.0415353	0.0347031
ASV_646	Fungi	Unassigned	Unassigned	Unassigned	Unassigned	Unassigned	Unassigned	0.0559195	0.01613	0.0231123	0.0388126	0.0190676	0.0677303	0.019618
ASV_738	Fungi	Ascomycota	Sordariomycetes	Sordariales	Chaetomiaceae	Chaetomium	Chaetomium_globosum	0.0145757	0.0213116	0.0301003	0.0536002	0.0240234	0.0372292	0.0325533
ASV_674	Fungi	Unassigned	Unassigned	Unassigned	Unassigned	Unassigned	Unassigned	0.0554917	0.0159001	0.0249148	0.034264	0.0180009	0.0643662	0.0198514
ASV_806	Fungi	Ascomycota	Sordariomycetes	Sordariales	Chaetomiaceae	Chaetomium	Chaetomium_globosum	0.0150952	0.0254068	0.0335079	0.0462064	0.0300238	0.0277649	0.0341994
ASV_648	Fungi	Ascomycota	Eurotiomycetes	Eurotiales	Aspergillaceae	Aspergillus	Unassigned	0.0265541	0.0168613	0.0531632	0.02677	0.0295348	0.0170671	0.0377741
ASV_166	Fungi	Ascomycota	Saccharomycetes	Saccharomycetales	Debaryomycetaceae	Meyerozyma	Meyerozyma_guilliermondii	0.0134146	0.135768	0.0999063	0.117139	0.209922	0.100653	0.035563
ASV_505	Fungi	Ascomycota	Eurotiomycetes	Eurotiales	Aspergillaceae	Aspergillus	Aspergillus_sydowii	0.0366991	0.0226488	0.0628674	0.0353661	0.0389576	0.0236159	0.0465574
ASV_516	Fungi	Ascomycota	Eurotiomycetes	Eurotiales	Aspergillaceae	Aspergillus	Aspergillus_sydowii	0.0317794	0.022231	0.06346	0.0355264	0.0370908	0.0213283	0.0470119
ASV_1085	Fungi	Basidiomycota	Agaricomycetes	Atheliales	Tylosporaceae	Amphinema	Unassigned	0.0366991	0.0543865	0.0261248	0.012824	0.0440245	0.0322504	0.0255881
ASV_625	Fungi	Ascomycota	Eurotiomycetes	Eurotiales	Aspergillaceae	Aspergillus	Unassigned	0.028357	0.017906	0.0494099	0.0271908	0.0304682	0.0179642	0.0364966
ASV_174	Fungi	Ascomycota	Saccharomycetes	Saccharomycetales	Debaryomycetaceae	Meyerozyma	Meyerozyma_guilliermondii	0.0122534	0.125446	0.0917084	0.114093	0.195699	0.103031	0.0296419
ASV_495	Fungi	Ascomycota	Eurotiomycetes	Chaetothyriales	Herpotrichiellaceae	Rhinocladiella	Rhinocladiella_similis	0.061817	0.0327405	0.0604969	0.0317994	0.0330017	0.0428136	0.0519993
ASV_628	Fungi	Ascomycota	Eurotiomycetes	Eurotiales	Aspergillaceae	Aspergillus	Aspergillus_sydowii	0.0270736	0.0179895	0.0515335	0.0292747	0.0290237	0.017426	0.0394571
ASV_723	Fungi	Ascomycota	Dothideomycetes	Capnodiales	Cladosporiaceae	Cladosporium	Unassigned	0.0207177	0.0458827	0.0167169	0.015509	0.0360685	0.0204088	0.0220134
ASV_804	Fungi	Unassigned	Unassigned	Unassigned	Unassigned	Unassigned	Unassigned	0.0167759	0.0394056	0.0146921	0.0182541	0.0343129	0.0207228	0.0180947
ASV_28	Fungi	Ascomycota	Sordariomycetes	Hypocreales	Nectriaceae	Fusarium	Fusarium_sp	0.242501	0.0887776	0.286484	0.317594	0.115939	0.231135	0.296223
ASV_417	Fungi	Ascomycota	Eurotiomycetes	Eurotiales	Aspergillaceae	Aspergillus	Aspergillus_sydowii	0.0360574	0.031466	0.0759298	0.0443629	0.0499359	0.026666	0.0557583
ASV_561	Fungi	Ascomycota	Dothideomycetes	Capnodiales	Cladosporiaceae	Cladosporium	Unassigned	0.0620615	0.0184492	0.028841	0.0431807	0.0227789	0.0760956	0.0223451
ASV_989	Fungi	Ascomycota	Dothideomycetes	Capnodiales	Cladosporiaceae	Cladosporium	Unassigned	0.013384	0.0319675	0.0102474	0.0122429	0.0246013	0.015273	0.0148148
ASV_772	Fungi	Ascomycota	Dothideomycetes	Capnodiales	Cladosporiaceae	Cladosporium	Unassigned	0.0154313	0.0278096	0.038397	0.121227	0.0160008	0.037005	0.0868621
ASV_397	Fungi	Ascomycota	Eurotiomycetes	Chaetothyriales	Herpotrichiellaceae	Rhinocladiella	Rhinocladiella_similis	0.0775845	0.0401369	0.0744976	0.0415577	0.0435356	0.0564269	0.0623549
ASV_459	Fungi	Ascomycota	Eurotiomycetes	Chaetothyriales	Herpotrichiellaceae	Rhinocladiella	Rhinocladiella_similis	0.0760567	0.0333882	0.0587931	0.0326811	0.0338462	0.0516948	0.0524661
ASV_759	Fungi	Ascomycota	Sordariomycetes	Sordariales	Chaetomiaceae	Chaetomium	Chaetomium_globosum	0.0152174	0.0268485	0.033656	0.0458457	0.0316461	0.028662	0.0335606
ASV_828	Fungi	Ascomycota	Sordariomycetes	Sordariales	Chaetomiaceae	Chaetomium	Unassigned	0.0131396	0.0176552	0.0255075	0.0298558	0.0222011	0.0136358	0.0269148
ASV_853	Fungi	Ascomycota	Sordariomycetes	Sordariales	Chaetomiaceae	Chaetomium	Unassigned	0.0128951	0.0167568	0.025063	0.0274313	0.0214678	0.0125593	0.0255759
ASV_829	Fungi	Unassigned	Unassigned	Unassigned	Unassigned	Unassigned	Unassigned	0.0144841	0.0373789	0.0151119	0.0171721	0.0336462	0.0186595	0.017026
ASV_14	Fungi	Ascomycota	Sordariomycetes	Hypocreales	Nectriaceae	Fusarium	Fusarium_sp	0.316113	0.136436	0.353277	0.325689	0.165475	0.26805	0.344426
ASV_227	Fungi	Ascomycota	Sordariomycetes	Hypocreales	Nectriaceae	Fusarium	Fusarium_sp	0.0559806	0.179248	0.155317	0.0731768	0.0498914	0.0884755	0.173982
ASV_458	Fungi	Ascomycota	Eurotiomycetes	Chaetothyriales	Herpotrichiellaceae	Rhinocladiella	Rhinocladiella_similis	0.0710758	0.0323853	0.0705715	0.0335828	0.0405576	0.0489362	0.0540876
ASV_494	Fungi	Ascomycota	Eurotiomycetes	Chaetothyriales	Herpotrichiellaceae	Rhinocladiella	Rhinocladiella_similis	0.0711675	0.028311	0.0585709	0.0307976	0.0300904	0.04546	0.0517413
ASV_595	Fungi	Ascomycota	Eurotiomycetes	Eurotiales	Aspergillaceae	Aspergillus	Unassigned	0.026218	0.0191805	0.0519533	0.0291545	0.0300015	0.0164392	0.0399484
ASV_852	Fungi	Ascomycota	Sordariomycetes	Sordariales	Chaetomiaceae	Chaetomium	Chaetomium_globosum	0.010695	0.0172373	0.0254581	0.0507348	0.0182676	0.0328559	0.0301087
ASV_690	Fungi	Unassigned	Unassigned	Unassigned	Unassigned	Unassigned	Unassigned	0.0161036	0.0173418	0.0342734	0.0371094	0.0234012	0.0163943	0.0345557
ASV_699	Fungi	Ascomycota	Sordariomycetes	Sordariales	Chaetomiaceae	Chaetomium	Unassigned	0.0170509	0.017906	0.0299768	0.0352659	0.0220678	0.0154748	0.0332412
ASV_7	Fungi	Ascomycota	Sordariomycetes	Hypocreales	Nectriaceae	Fusarium	Fusarium_sp	0.494047	0.149035	0.389724	0.39063	0.180343	0.31526	0.447233
ASV_444	Fungi	Ascomycota	Sordariomycetes	Trichosphaeriales	Trichosphaeriaceae	Nigrospora	Unassigned	0.050297	0.036773	0.0950172	0.0736176	0.0726482	0.0265314	0.0795529
ASV_455	Fungi	Ascomycota	Sordariomycetes	Trichosphaeriales	Trichosphaeriaceae	Nigrospora	Unassigned	0.0476386	0.0369402	0.0901034	0.0704918	0.0693813	0.0256343	0.0765187
ASV_476	Fungi	Ascomycota	Eurotiomycetes	Chaetothyriales	Herpotrichiellaceae	Rhinocladiella	Rhinocladiella_similis	0.064995	0.0333882	0.057682	0.0316992	0.0313127	0.0471421	0.0507586
ASV_768	Fungi	Ascomycota	Sordariomycetes	Sordariales	Chaetomiaceae	Chaetomium	Chaetomium_sp	0.0194038	0.0225444	0.0361994	0.0517167	0.0342018	0.0272715	0.0369265
ASV_596	Fungi	Ascomycota	Dothideomycetes	Capnodiales	Cladosporiaceae	Cladosporium	Unassigned	0.0622143	0.0159419	0.0238531	0.039574	0.0179565	0.0742566	0.0199128
ASV_783	Fungi	Ascomycota	Dothideomycetes	Capnodiales	Cladosporiaceae	Cladosporium	Unassigned	0.0186704	0.0421009	0.0151613	0.0144069	0.0344462	0.0203639	0.0184387
ASV_16	Fungi	Ascomycota	Sordariomycetes	Hypocreales	Nectriaceae	Fusarium	Fusarium_sp	0.321491	0.129291	0.308707	0.307455	0.151608	0.242977	0.330435
ASV_246	Fungi	Ascomycota	Sordariomycetes	Trichosphaeriales	Trichosphaeriaceae	Nigrospora	Nigrospora_sp	0.0330934	0.0248845	0.148946	0.0756214	0.109539	0.0270921	0.0730054
ASV_1368	Fungi	Unassigned	Unassigned	Unassigned	Unassigned	Unassigned	Unassigned	0.0896546	0.0409518	0.020001	0.00997865	0.0430244	0.0695245	0.0143235
ASV_593	Fungi	Ascomycota	Eurotiomycetes	Eurotiales	Aspergillaceae	Aspergillus	Unassigned	0.0272264	0.0178433	0.0546448	0.0295953	0.0329795	0.0173811	0.0390148
ASV_826	Fungi	Ascomycota	Sordariomycetes	Sordariales	Chaetomiaceae	Chaetomium	Unassigned	0.0146063	0.0173627	0.023779	0.0287938	0.0207122	0.0133891	0.0267797
ASV_810	Fungi	Unassigned	Unassigned	Unassigned	Unassigned	Unassigned	Unassigned	0.0158897	0.0393011	0.0147662	0.017132	0.0337573	0.0196014	0.0179473
ASV_547	Fungi	Ascomycota	Sordariomycetes	Hypocreales	Cordycipitaceae	Parengyodontium	Unassigned	0.398343	0.0216041	0.0371377	0.0582489	0.0439134	0.330779	0.0215712
ASV_894	Fungi	Ascomycota	Dothideomycetes	Pleosporales	Didymellaceae	Phoma	Unassigned	0.0724204	0.0522553	0.0357796	0.0151884	0.0525805	0.0605087	0.0247405
ASV_528	Fungi	Ascomycota	Dothideomycetes	Capnodiales	Cladosporiaceae	Cladosporium	Unassigned	0.0200149	0.0588368	0.022495	0.0301764	0.0508248	0.030501	0.027529
ASV_729	Fungi	Ascomycota	Sordariomycetes	Sordariales	Chaetomiaceae	Chaetomium	Unassigned	0.0179065	0.0172791	0.032693	0.0330217	0.0241346	0.0166859	0.0313863
ASV_874	Fungi	Ascomycota	Sordariomycetes	Sordariales	Chaetomiaceae	Chaetomium	Unassigned	0.0140868	0.0166941	0.0240506	0.0271508	0.0206677	0.0122901	0.0259321
ASV_26	Fungi	Ascomycota	Sordariomycetes	Hypocreales	Nectriaceae	Fusarium	Fusarium_sp	0.295671	0.124004	0.283274	0.268362	0.140318	0.20568	0.306996
ASV_1090	Fungi	Unassigned	Unassigned	Unassigned	Unassigned	Unassigned	Unassigned	0.036913	0.0557236	0.023779	0.0136655	0.0462024	0.0336409	0.0238438
ASV_605	Fungi	Ascomycota	Eurotiomycetes	Eurotiales	Aspergillaceae	Aspergillus	Unassigned	0.0273181	0.0193894	0.0514347	0.0292547	0.0334017	0.0192426	0.0369019
ASV_820	Fungi	Ascomycota	Sordariomycetes	Sordariales	Chaetomiaceae	Chaetomium	Chaetomium_globosum	0.0153397	0.0240278	0.0322733	0.0429202	0.0276903	0.0260829	0.0330693
ASV_656	Fungi	Unassigned	Unassigned	Unassigned	Unassigned	Unassigned	Unassigned	0.0351712	0.0436053	0.0251865	0.0138058	0.0341573	0.0313533	0.024716
ASV_1274	Fungi	Unassigned	Unassigned	Unassigned	Unassigned	Unassigned	Unassigned	0.0386853	0.0326987	0.0204702	0.011762	0.032735	0.0334614	0.0157484
ASV_897	Fungi	Ascomycota	Sordariomycetes	Sordariales	Chaetomiaceae	Chaetomium	Unassigned	0.0124979	0.0162553	0.0220505	0.0269704	0.020201	0.012335	0.0241632
ASV_920	Fungi	Ascomycota	Sordariomycetes	Sordariales	Chaetomiaceae	Chaetomium	Unassigned	0.0125284	0.0149599	0.021853	0.0268302	0.0191565	0.0113258	0.0243597

## Sheet: Table S6
Table S6 Taxonomy information of 791 pathogen-related fungal taxa.
Taxa ID	Fungi	Phylum	Class	Order	Family	Genus	Species
ASV_25536	Fungi	Ascomycota	Sordariomycetes	Hypocreales	Cordycipitaceae	Beauveria	Beauveria_pseudobassiana
ASV_9351	Fungi	Ascomycota	Sordariomycetes	Microascales	Microascaceae	Scedosporium	Scedosporium_boydii
ASV_10550	Fungi	Ascomycota	Sordariomycetes	Microascales	Microascaceae	Scedosporium	Scedosporium_boydii
ASV_13732	Fungi	Ascomycota	Dothideomycetes	Pleosporales	Pleosporaceae	Alternaria	Alternaria_sp
ASV_16650	Fungi	Ascomycota	Dothideomycetes	Pleosporales	Pleosporaceae	Alternaria	Alternaria_sp
ASV_18411	Fungi	Ascomycota	Dothideomycetes	Pleosporales	Pleosporaceae	Alternaria	Alternaria_sp
ASV_19604	Fungi	Ascomycota	Dothideomycetes	Pleosporales	Pleosporaceae	Alternaria	Alternaria_sp
ASV_21691	Fungi	Ascomycota	Dothideomycetes	Pleosporales	Pleosporaceae	Alternaria	Alternaria_sp
ASV_25829	Fungi	Ascomycota	Dothideomycetes	Pleosporales	Pleosporaceae	Alternaria	Alternaria_sp
ASV_25924	Fungi	Ascomycota	Dothideomycetes	Pleosporales	Pleosporaceae	Alternaria	Alternaria_sp
ASV_26228	Fungi	Ascomycota	Dothideomycetes	Pleosporales	Pleosporaceae	Alternaria	Alternaria_sp
ASV_28095	Fungi	Ascomycota	Dothideomycetes	Pleosporales	Pleosporaceae	Alternaria	Alternaria_sp
ASV_28119	Fungi	Ascomycota	Dothideomycetes	Pleosporales	Pleosporaceae	Alternaria	Alternaria_sp
ASV_28887	Fungi	Ascomycota	Dothideomycetes	Pleosporales	Pleosporaceae	Alternaria	Alternaria_sp
ASV_2067	Fungi	Ascomycota	Sordariomycetes	Xylariales	Apiosporaceae	Arthrinium	Arthrinium_sp
ASV_2101	Fungi	Ascomycota	Sordariomycetes	Xylariales	Apiosporaceae	Arthrinium	Arthrinium_phaeospermum
ASV_2240	Fungi	Ascomycota	Sordariomycetes	Xylariales	Apiosporaceae	Arthrinium	Arthrinium_phaeospermum
ASV_2405	Fungi	Ascomycota	Sordariomycetes	Xylariales	Apiosporaceae	Arthrinium	Arthrinium_sp
ASV_2703	Fungi	Ascomycota	Sordariomycetes	Xylariales	Apiosporaceae	Arthrinium	Arthrinium_sp
ASV_2879	Fungi	Ascomycota	Sordariomycetes	Xylariales	Apiosporaceae	Arthrinium	Arthrinium_phaeospermum
ASV_2906	Fungi	Ascomycota	Sordariomycetes	Xylariales	Apiosporaceae	Arthrinium	Arthrinium_sp
ASV_3007	Fungi	Ascomycota	Sordariomycetes	Xylariales	Apiosporaceae	Arthrinium	Arthrinium_phaeospermum
ASV_3051	Fungi	Ascomycota	Sordariomycetes	Xylariales	Apiosporaceae	Arthrinium	Arthrinium_marii
ASV_3140	Fungi	Ascomycota	Sordariomycetes	Xylariales	Apiosporaceae	Arthrinium	Arthrinium_marii
ASV_3815	Fungi	Ascomycota	Sordariomycetes	Xylariales	Apiosporaceae	Arthrinium	Arthrinium_phaeospermum
ASV_4158	Fungi	Ascomycota	Sordariomycetes	Xylariales	Apiosporaceae	Arthrinium	Arthrinium_sp
ASV_4313	Fungi	Ascomycota	Sordariomycetes	Xylariales	Apiosporaceae	Arthrinium	Arthrinium_phaeospermum
ASV_4349	Fungi	Ascomycota	Sordariomycetes	Xylariales	Apiosporaceae	Arthrinium	Arthrinium_sp
ASV_4405	Fungi	Ascomycota	Sordariomycetes	Xylariales	Apiosporaceae	Arthrinium	Arthrinium_sp
ASV_4445	Fungi	Ascomycota	Sordariomycetes	Xylariales	Apiosporaceae	Arthrinium	Arthrinium_phaeospermum
ASV_4506	Fungi	Ascomycota	Sordariomycetes	Xylariales	Apiosporaceae	Arthrinium	Arthrinium_sp
ASV_4539	Fungi	Ascomycota	Sordariomycetes	Xylariales	Apiosporaceae	Arthrinium	Arthrinium_phaeospermum
ASV_4827	Fungi	Ascomycota	Sordariomycetes	Xylariales	Apiosporaceae	Arthrinium	Arthrinium_saccharicola
ASV_5072	Fungi	Ascomycota	Sordariomycetes	Xylariales	Apiosporaceae	Arthrinium	Arthrinium_saccharicola
ASV_5207	Fungi	Ascomycota	Sordariomycetes	Xylariales	Apiosporaceae	Arthrinium	Arthrinium_phaeospermum
ASV_5324	Fungi	Ascomycota	Sordariomycetes	Xylariales	Apiosporaceae	Arthrinium	Arthrinium_sp
ASV_6272	Fungi	Ascomycota	Sordariomycetes	Xylariales	Apiosporaceae	Arthrinium	Arthrinium_saccharicola
ASV_6319	Fungi	Ascomycota	Sordariomycetes	Xylariales	Apiosporaceae	Arthrinium	Arthrinium_saccharicola
ASV_6449	Fungi	Ascomycota	Sordariomycetes	Xylariales	Apiosporaceae	Arthrinium	Arthrinium_saccharicola
ASV_6459	Fungi	Ascomycota	Sordariomycetes	Xylariales	Apiosporaceae	Arthrinium	Arthrinium_saccharicola
ASV_7027	Fungi	Ascomycota	Sordariomycetes	Xylariales	Apiosporaceae	Arthrinium	Arthrinium_saccharicola
ASV_7102	Fungi	Ascomycota	Sordariomycetes	Xylariales	Apiosporaceae	Arthrinium	Arthrinium_saccharicola
ASV_7309	Fungi	Ascomycota	Sordariomycetes	Xylariales	Apiosporaceae	Arthrinium	Arthrinium_saccharicola
ASV_7663	Fungi	Ascomycota	Sordariomycetes	Xylariales	Apiosporaceae	Arthrinium	Arthrinium_saccharicola
ASV_7981	Fungi	Ascomycota	Sordariomycetes	Xylariales	Apiosporaceae	Arthrinium	Arthrinium_saccharicola
ASV_8082	Fungi	Ascomycota	Sordariomycetes	Xylariales	Apiosporaceae	Arthrinium	Arthrinium_saccharicola
ASV_8153	Fungi	Ascomycota	Sordariomycetes	Xylariales	Apiosporaceae	Arthrinium	Arthrinium_saccharicola
ASV_8792	Fungi	Ascomycota	Sordariomycetes	Xylariales	Apiosporaceae	Arthrinium	Arthrinium_saccharicola
ASV_8910	Fungi	Ascomycota	Sordariomycetes	Xylariales	Apiosporaceae	Arthrinium	Arthrinium_saccharicola
ASV_9536	Fungi	Ascomycota	Sordariomycetes	Xylariales	Apiosporaceae	Arthrinium	Arthrinium_saccharicola
ASV_10213	Fungi	Ascomycota	Sordariomycetes	Xylariales	Apiosporaceae	Arthrinium	Arthrinium_saccharicola
ASV_10829	Fungi	Ascomycota	Sordariomycetes	Xylariales	Apiosporaceae	Arthrinium	Arthrinium_saccharicola
ASV_13079	Fungi	Ascomycota	Sordariomycetes	Xylariales	Apiosporaceae	Arthrinium	Arthrinium_saccharicola
ASV_13156	Fungi	Ascomycota	Sordariomycetes	Xylariales	Apiosporaceae	Arthrinium	Arthrinium_saccharicola
ASV_17040	Fungi	Ascomycota	Dothideomycetes	Pleosporales	Pleosporaceae	Exserohilum	Exserohilum_rostratum
ASV_231	Fungi	Ascomycota	Dothideomycetes	Capnodiales	Cladosporiaceae	Cladosporium	Cladosporium_sp
ASV_241	Fungi	Ascomycota	Dothideomycetes	Capnodiales	Cladosporiaceae	Cladosporium	Cladosporium_sp
ASV_285	Fungi	Ascomycota	Dothideomycetes	Capnodiales	Cladosporiaceae	Cladosporium	Cladosporium_sp
ASV_291	Fungi	Ascomycota	Dothideomycetes	Capnodiales	Cladosporiaceae	Cladosporium	Cladosporium_sp
ASV_295	Fungi	Ascomycota	Dothideomycetes	Capnodiales	Cladosporiaceae	Cladosporium	Cladosporium_sp
ASV_415	Fungi	unidentified	unidentified	unidentified	unidentified	unidentified	Fungi_sp
ASV_427	Fungi	Ascomycota	Dothideomycetes	Capnodiales	Cladosporiaceae	Cladosporium	Cladosporium_sp
ASV_453	Fungi	Ascomycota	Dothideomycetes	Capnodiales	Cladosporiaceae	Cladosporium	Cladosporium_sp
ASV_467	Fungi	Ascomycota	Dothideomycetes	Capnodiales	Cladosporiaceae	Cladosporium	Cladosporium_sp
ASV_560	Fungi	Ascomycota	Dothideomycetes	Capnodiales	Cladosporiaceae	Cladosporium	Cladosporium_sp
ASV_570	Fungi	unidentified	unidentified	unidentified	unidentified	unidentified	Fungi_sp
ASV_613	Fungi	Ascomycota	Dothideomycetes	Capnodiales	Cladosporiaceae	Cladosporium	Cladosporium_sp
ASV_617	Fungi	unidentified	unidentified	unidentified	unidentified	unidentified	Fungi_sp
ASV_645	Fungi	Ascomycota	Dothideomycetes	Capnodiales	Cladosporiaceae	Cladosporium	Cladosporium_sp
ASV_657	Fungi	Ascomycota	Dothideomycetes	Capnodiales	Cladosporiaceae	Cladosporium	Cladosporium_sp
ASV_663	Fungi	unidentified	unidentified	unidentified	unidentified	unidentified	Fungi_sp
ASV_694	Fungi	Ascomycota	Dothideomycetes	Capnodiales	Cladosporiaceae	Cladosporium	Cladosporium_sp
ASV_691	Fungi	unidentified	unidentified	unidentified	unidentified	unidentified	Fungi_sp
ASV_754	Fungi	Ascomycota	Dothideomycetes	Capnodiales	Cladosporiaceae	Cladosporium	Cladosporium_sp
ASV_764	Fungi	Ascomycota	Dothideomycetes	Capnodiales	Cladosporiaceae	Cladosporium	Cladosporium_sp
ASV_803	Fungi	Ascomycota	Dothideomycetes	Capnodiales	Cladosporiaceae	Cladosporium	Cladosporium_sp
ASV_832	Fungi	Ascomycota	Dothideomycetes	Capnodiales	Cladosporiaceae	Cladosporium	Cladosporium_sp
ASV_1011	Fungi	Ascomycota	Dothideomycetes	Capnodiales	Cladosporiaceae	Cladosporium	Cladosporium_sp
ASV_1018	Fungi	Ascomycota	Dothideomycetes	Capnodiales	Cladosporiaceae	Cladosporium	Cladosporium_sp
ASV_1024	Fungi	Ascomycota	Dothideomycetes	Capnodiales	Cladosporiaceae	Cladosporium	Cladosporium_sp
ASV_1063	Fungi	Ascomycota	Dothideomycetes	Capnodiales	Cladosporiaceae	Cladosporium	Cladosporium_sp
ASV_1277	Fungi	unidentified	unidentified	unidentified	unidentified	unidentified	Fungi_sp
ASV_1281	Fungi	Ascomycota	Dothideomycetes	Capnodiales	Cladosporiaceae	Cladosporium	Cladosporium_sp
ASV_1504	Fungi	Ascomycota	Dothideomycetes	Capnodiales	Cladosporiaceae	Cladosporium	Cladosporium_sp
ASV_1523	Fungi	Ascomycota	Dothideomycetes	Capnodiales	Cladosporiaceae	Cladosporium	Cladosporium_sp
ASV_1521	Fungi	Ascomycota	Dothideomycetes	Capnodiales	Cladosporiaceae	Cladosporium	Cladosporium_sp
ASV_1558	Fungi	Ascomycota	Dothideomycetes	Capnodiales	Cladosporiaceae	Cladosporium	Cladosporium_sp
ASV_1711	Fungi	Ascomycota	Dothideomycetes	Capnodiales	Cladosporiaceae	Cladosporium	Cladosporium_sp
ASV_1781	Fungi	Ascomycota	Dothideomycetes	Capnodiales	Cladosporiaceae	Cladosporium	Cladosporium_sp
ASV_2503	Fungi	Ascomycota	Dothideomycetes	Capnodiales	Cladosporiaceae	Cladosporium	Cladosporium_sp
ASV_2667	Fungi	Ascomycota	Dothideomycetes	Capnodiales	Cladosporiaceae	Cladosporium	Cladosporium_sp
ASV_2676	Fungi	Ascomycota	Dothideomycetes	Capnodiales	Cladosporiaceae	Cladosporium	Cladosporium_sp
ASV_2799	Fungi	Ascomycota	Dothideomycetes	Capnodiales	Cladosporiaceae	Cladosporium	Cladosporium_sp
ASV_2914	Fungi	Ascomycota	Dothideomycetes	Capnodiales	Cladosporiaceae	Cladosporium	Cladosporium_sp
ASV_2911	Fungi	Ascomycota	Dothideomycetes	Capnodiales	Cladosporiaceae	Cladosporium	Cladosporium_sp
ASV_2969	Fungi	Ascomycota	Dothideomycetes	Capnodiales	Cladosporiaceae	Cladosporium	Cladosporium_sp
ASV_2973	Fungi	Ascomycota	Dothideomycetes	Capnodiales	Cladosporiaceae	Cladosporium	Cladosporium_sp
ASV_2984	Fungi	Ascomycota	Dothideomycetes	Capnodiales	Cladosporiaceae	Cladosporium	Cladosporium_sp
ASV_3063	Fungi	Ascomycota	Dothideomycetes	Capnodiales	Cladosporiaceae	Cladosporium	Cladosporium_sp
ASV_3166	Fungi	Ascomycota	Dothideomycetes	Capnodiales	Cladosporiaceae	Cladosporium	Cladosporium_sp
ASV_3170	Fungi	Ascomycota	Dothideomycetes	Capnodiales	Cladosporiaceae	Cladosporium	Cladosporium_sp
ASV_4227	Fungi	Ascomycota	Dothideomycetes	Capnodiales	Cladosporiaceae	Cladosporium	Cladosporium_sp
ASV_4496	Fungi	Ascomycota	Dothideomycetes	Capnodiales	Cladosporiaceae	Cladosporium	Cladosporium_sp
ASV_10784	Fungi	Ascomycota	Saccharomycetes	Saccharomycetales	Saccharomycetales_fam_Incertae_sedis	Candida	Candida_parapsilosis
ASV_14998	Fungi	Ascomycota	Saccharomycetes	Saccharomycetales	Saccharomycetales_fam_Incertae_sedis	Candida	Candida_parapsilosis
ASV_29877	Fungi	Basidiomycota	Tremellomycetes	Trichosporonales	Trichosporonaceae	Trichosporon	Trichosporon_asahii
ASV_13200	Fungi	Ascomycota	Dothideomycetes	Pleosporales	Pleosporaceae	Alternaria	Alternaria_sp
ASV_13482	Fungi	Ascomycota	Dothideomycetes	Pleosporales	Pleosporaceae	Alternaria	Alternaria_sp
ASV_16089	Fungi	Ascomycota	Dothideomycetes	Pleosporales	Pleosporaceae	Alternaria	Alternaria_sp
ASV_18922	Fungi	Ascomycota	Dothideomycetes	Pleosporales	Pleosporaceae	Alternaria	Alternaria_sp
ASV_20451	Fungi	Ascomycota	Dothideomycetes	Pleosporales	Pleosporaceae	Alternaria	Alternaria_sp
ASV_21343	Fungi	Ascomycota	Dothideomycetes	Pleosporales	Pleosporaceae	Alternaria	Alternaria_sp
ASV_21867	Fungi	Ascomycota	Dothideomycetes	Pleosporales	Pleosporaceae	Alternaria	Alternaria_sp
ASV_22361	Fungi	Ascomycota	Dothideomycetes	Pleosporales	Pleosporaceae	Alternaria	Alternaria_infectoria
ASV_22699	Fungi	Ascomycota	Dothideomycetes	Pleosporales	Pleosporaceae	Alternaria	Alternaria_sp
ASV_23276	Fungi	Ascomycota	Dothideomycetes	Pleosporales	Pleosporaceae	Alternaria	Alternaria_infectoria
ASV_24764	Fungi	Ascomycota	Dothideomycetes	Pleosporales	Pleosporaceae	Alternaria	Alternaria_sp
ASV_25817	Fungi	Ascomycota	Dothideomycetes	Pleosporales	Pleosporaceae	Alternaria	Alternaria_sp
ASV_26229	Fungi	Ascomycota	Dothideomycetes	Pleosporales	Pleosporaceae	Alternaria	Alternaria_sp
ASV_27228	Fungi	Ascomycota	Dothideomycetes	Pleosporales	Pleosporaceae	Alternaria	Alternaria_sp
ASV_28883	Fungi	Ascomycota	Dothideomycetes	Pleosporales	Pleosporaceae	Alternaria	Alternaria_sp
ASV_29454	Fungi	Ascomycota	Dothideomycetes	Pleosporales	Pleosporaceae	Alternaria	Alternaria_sp
ASV_13603	Fungi	Ascomycota	Dothideomycetes	Pleosporales	Pleosporaceae	Exserohilum	Exserohilum_rostratum
ASV_14719	Fungi	Ascomycota	Dothideomycetes	Pleosporales	Pleosporaceae	Exserohilum	Exserohilum_rostratum
ASV_16012	Fungi	Ascomycota	Dothideomycetes	Pleosporales	Pleosporaceae	Exserohilum	Exserohilum_rostratum
ASV_19534	Fungi	Ascomycota	Dothideomycetes	Pleosporales	Pleosporaceae	Exserohilum	Exserohilum_rostratum
ASV_20965	Fungi	Ascomycota	Dothideomycetes	Pleosporales	Pleosporaceae	Exserohilum	Exserohilum_rostratum
ASV_25128	Fungi	Ascomycota	Dothideomycetes	Pleosporales	Pleosporaceae	Exserohilum	Exserohilum_rostratum
ASV_31457	Fungi	Basidiomycota	Tremellomycetes	Trichosporonales	Trichosporonaceae	Trichosporon	Trichosporon_asahii
ASV_2359	Fungi	Ascomycota	Sordariomycetes	Xylariales	Apiosporaceae	Arthrinium	Arthrinium_phaeospermum
ASV_2474	Fungi	Ascomycota	Sordariomycetes	Xylariales	Apiosporaceae	Arthrinium	Arthrinium_phaeospermum
ASV_3045	Fungi	Ascomycota	Sordariomycetes	Xylariales	Apiosporaceae	Arthrinium	Arthrinium_phaeospermum
ASV_3189	Fungi	Ascomycota	Sordariomycetes	Xylariales	Apiosporaceae	Arthrinium	Arthrinium_phaeospermum
ASV_3190	Fungi	Ascomycota	Sordariomycetes	Xylariales	Apiosporaceae	Arthrinium	Arthrinium_sp
ASV_3406	Fungi	Ascomycota	Sordariomycetes	Xylariales	Apiosporaceae	Arthrinium	Arthrinium_phaeospermum
ASV_3424	Fungi	Ascomycota	Sordariomycetes	Xylariales	Apiosporaceae	Arthrinium	Arthrinium_phaeospermum
ASV_3548	Fungi	Ascomycota	Sordariomycetes	Xylariales	Apiosporaceae	Arthrinium	Arthrinium_phaeospermum
ASV_3653	Fungi	Ascomycota	Sordariomycetes	Xylariales	Apiosporaceae	Arthrinium	Arthrinium_phaeospermum
ASV_3716	Fungi	Ascomycota	Sordariomycetes	Xylariales	Apiosporaceae	Arthrinium	Arthrinium_phaeospermum
ASV_3738	Fungi	Ascomycota	Sordariomycetes	Xylariales	Apiosporaceae	Arthrinium	Arthrinium_phaeospermum
ASV_3999	Fungi	Ascomycota	Sordariomycetes	Xylariales	Apiosporaceae	Arthrinium	Arthrinium_phaeospermum
ASV_4147	Fungi	Ascomycota	Sordariomycetes	Xylariales	Apiosporaceae	Arthrinium	Arthrinium_sp
ASV_4361	Fungi	Ascomycota	Sordariomycetes	Xylariales	Apiosporaceae	Arthrinium	Arthrinium_phaeospermum
ASV_4389	Fungi	Ascomycota	Sordariomycetes	Xylariales	Apiosporaceae	Arthrinium	Arthrinium_phaeospermum
ASV_4444	Fungi	Ascomycota	Sordariomycetes	Xylariales	Apiosporaceae	Arthrinium	Arthrinium_phaeospermum
ASV_5400	Fungi	Ascomycota	Sordariomycetes	Xylariales	Apiosporaceae	Arthrinium	Arthrinium_phaeospermum
ASV_5437	Fungi	Ascomycota	Sordariomycetes	Xylariales	Apiosporaceae	Arthrinium	Arthrinium_sp
ASV_5469	Fungi	Ascomycota	Sordariomycetes	Xylariales	Apiosporaceae	Arthrinium	Arthrinium_phaeospermum
ASV_5805	Fungi	Ascomycota	Sordariomycetes	Xylariales	Apiosporaceae	Arthrinium	Arthrinium_phaeospermum
ASV_6875	Fungi	Ascomycota	Sordariomycetes	Xylariales	Apiosporaceae	Arthrinium	Arthrinium_saccharicola
ASV_7210	Fungi	Ascomycota	Sordariomycetes	Xylariales	Apiosporaceae	Arthrinium	Arthrinium_saccharicola
ASV_7428	Fungi	Ascomycota	Sordariomycetes	Xylariales	Apiosporaceae	Arthrinium	Arthrinium_saccharicola
ASV_7801	Fungi	Ascomycota	Sordariomycetes	Xylariales	Apiosporaceae	Arthrinium	Arthrinium_saccharicola
ASV_8357	Fungi	Ascomycota	Sordariomycetes	Xylariales	Apiosporaceae	Arthrinium	Arthrinium_saccharicola
ASV_8423	Fungi	Ascomycota	Sordariomycetes	Xylariales	Apiosporaceae	Arthrinium	Arthrinium_saccharicola
ASV_8675	Fungi	Ascomycota	Sordariomycetes	Xylariales	Apiosporaceae	Arthrinium	Arthrinium_saccharicola
ASV_9441	Fungi	Ascomycota	Sordariomycetes	Xylariales	Apiosporaceae	Arthrinium	Arthrinium_saccharicola
ASV_11722	Fungi	Ascomycota	Sordariomycetes	Xylariales	Apiosporaceae	Arthrinium	Arthrinium_saccharicola
ASV_12019	Fungi	Ascomycota	Sordariomycetes	Xylariales	Apiosporaceae	Arthrinium	Arthrinium_saccharicola
ASV_13063	Fungi	Ascomycota	Sordariomycetes	Xylariales	Apiosporaceae	Arthrinium	Arthrinium_phaeospermum
ASV_14615	Fungi	Ascomycota	Sordariomycetes	Xylariales	Apiosporaceae	Arthrinium	Arthrinium_phaeospermum
ASV_15641	Fungi	Ascomycota	Sordariomycetes	Xylariales	Apiosporaceae	Arthrinium	Arthrinium_phaeospermum
ASV_15850	Fungi	Ascomycota	Sordariomycetes	Xylariales	Apiosporaceae	Arthrinium	Arthrinium_phaeospermum
ASV_15880	Fungi	Ascomycota	Sordariomycetes	Xylariales	Apiosporaceae	Arthrinium	Arthrinium_phaeospermum
ASV_16828	Fungi	Ascomycota	Sordariomycetes	Xylariales	Apiosporaceae	Arthrinium	Arthrinium_phaeospermum
ASV_17718	Fungi	Ascomycota	Sordariomycetes	Xylariales	Apiosporaceae	Arthrinium	Arthrinium_phaeospermum
ASV_18104	Fungi	Ascomycota	Sordariomycetes	Xylariales	Apiosporaceae	Arthrinium	Arthrinium_phaeospermum
ASV_18400	Fungi	Ascomycota	Sordariomycetes	Xylariales	Apiosporaceae	Arthrinium	Arthrinium_phaeospermum
ASV_18856	Fungi	Ascomycota	Sordariomycetes	Xylariales	Apiosporaceae	Arthrinium	Arthrinium_phaeospermum
ASV_20313	Fungi	Ascomycota	Sordariomycetes	Xylariales	Apiosporaceae	Arthrinium	Arthrinium_phaeospermum
ASV_20383	Fungi	Ascomycota	Sordariomycetes	Xylariales	Apiosporaceae	Arthrinium	Arthrinium_phaeospermum
ASV_21875	Fungi	Ascomycota	Sordariomycetes	Xylariales	Apiosporaceae	Arthrinium	Arthrinium_phaeospermum
ASV_22336	Fungi	Ascomycota	Sordariomycetes	Xylariales	Apiosporaceae	Arthrinium	Arthrinium_phaeospermum
ASV_22796	Fungi	Ascomycota	Sordariomycetes	Xylariales	Apiosporaceae	Arthrinium	Arthrinium_phaeospermum
ASV_26815	Fungi	Ascomycota	Sordariomycetes	Xylariales	Apiosporaceae	Arthrinium	Arthrinium_phaeospermum
ASV_28155	Fungi	Ascomycota	Sordariomycetes	Xylariales	Apiosporaceae	Arthrinium	Arthrinium_phaeospermum
ASV_28369	Fungi	Ascomycota	Sordariomycetes	Xylariales	Apiosporaceae	Arthrinium	Arthrinium_phaeospermum
ASV_29292	Fungi	Ascomycota	Sordariomycetes	Xylariales	Apiosporaceae	Arthrinium	Arthrinium_phaeospermum
ASV_29305	Fungi	Ascomycota	Sordariomycetes	Xylariales	Apiosporaceae	Arthrinium	Arthrinium_phaeospermum
ASV_30599	Fungi	Ascomycota	Sordariomycetes	Xylariales	Apiosporaceae	Arthrinium	Arthrinium_sp
ASV_31074	Fungi	Ascomycota	Sordariomycetes	Xylariales	Apiosporaceae	Arthrinium	Arthrinium_sp
ASV_31641	Fungi	Ascomycota	Sordariomycetes	Xylariales	Apiosporaceae	Arthrinium	Arthrinium_phaeospermum
ASV_32318	Fungi	Ascomycota	Sordariomycetes	Xylariales	Apiosporaceae	Arthrinium	Arthrinium_phaeospermum
ASV_186	Fungi	Ascomycota	Dothideomycetes	Capnodiales	Cladosporiaceae	Cladosporium	Cladosporium_sp
ASV_189	Fungi	Ascomycota	Dothideomycetes	Capnodiales	Cladosporiaceae	Cladosporium	Cladosporium_sp
ASV_286	Fungi	unidentified	unidentified	unidentified	unidentified	unidentified	Fungi_sp
ASV_289	Fungi	Ascomycota	Dothideomycetes	Capnodiales	Cladosporiaceae	Cladosporium	Cladosporium_sp
ASV_377	Fungi	Ascomycota	Dothideomycetes	Capnodiales	Cladosporiaceae	Cladosporium	Cladosporium_sp
ASV_419	Fungi	Ascomycota	Dothideomycetes	Capnodiales	Cladosporiaceae	Cladosporium	Cladosporium_sp
ASV_424	Fungi	Ascomycota	Dothideomycetes	Capnodiales	Cladosporiaceae	Cladosporium	Cladosporium_sp
ASV_429	Fungi	Ascomycota	Dothideomycetes	Capnodiales	Cladosporiaceae	Cladosporium	Cladosporium_sp
ASV_428	Fungi	Ascomycota	Dothideomycetes	Capnodiales	Cladosporiaceae	Cladosporium	Cladosporium_sp
ASV_443	Fungi	unidentified	unidentified	unidentified	unidentified	unidentified	Fungi_sp
ASV_445	Fungi	unidentified	unidentified	unidentified	unidentified	unidentified	Fungi_sp
ASV_497	Fungi	Ascomycota	Dothideomycetes	Capnodiales	Cladosporiaceae	Cladosporium	Cladosporium_sp
ASV_504	Fungi	Ascomycota	Dothideomycetes	Capnodiales	Cladosporiaceae	Cladosporium	Cladosporium_sp
ASV_524	Fungi	unidentified	unidentified	unidentified	unidentified	unidentified	Fungi_sp
ASV_531	Fungi	Ascomycota	Dothideomycetes	Capnodiales	Cladosporiaceae	Cladosporium	Cladosporium_sp
ASV_528	Fungi	Ascomycota	Dothideomycetes	Capnodiales	Cladosporiaceae	Cladosporium	Cladosporium_sp
ASV_539	Fungi	unidentified	unidentified	unidentified	unidentified	unidentified	Fungi_sp
ASV_552	Fungi	Ascomycota	Dothideomycetes	Capnodiales	Cladosporiaceae	Cladosporium	Cladosporium_sp
ASV_718	Fungi	Ascomycota	Dothideomycetes	Capnodiales	Cladosporiaceae	Cladosporium	Cladosporium_sp
ASV_780	Fungi	unidentified	unidentified	unidentified	unidentified	unidentified	Fungi_sp
ASV_791	Fungi	unidentified	unidentified	unidentified	unidentified	unidentified	Fungi_sp
ASV_792	Fungi	Ascomycota	Dothideomycetes	Capnodiales	Cladosporiaceae	Cladosporium	Cladosporium_sp
ASV_804	Fungi	unidentified	unidentified	unidentified	unidentified	unidentified	Fungi_sp
ASV_810	Fungi	unidentified	unidentified	unidentified	unidentified	unidentified	Fungi_sp
ASV_829	Fungi	unidentified	unidentified	unidentified	unidentified	unidentified	Fungi_sp
ASV_924	Fungi	Ascomycota	Dothideomycetes	Capnodiales	Cladosporiaceae	Cladosporium	Cladosporium_sp
ASV_927	Fungi	unidentified	unidentified	unidentified	unidentified	unidentified	Fungi_sp
ASV_930	Fungi	Ascomycota	Dothideomycetes	Capnodiales	Cladosporiaceae	Cladosporium	Cladosporium_sp
ASV_950	Fungi	Ascomycota	Dothideomycetes	Capnodiales	Cladosporiaceae	Cladosporium	Cladosporium_sp
ASV_951	Fungi	Ascomycota	Dothideomycetes	Capnodiales	Cladosporiaceae	Cladosporium	Cladosporium_sp
ASV_954	Fungi	unidentified	unidentified	unidentified	unidentified	unidentified	Fungi_sp
ASV_990	Fungi	Ascomycota	Dothideomycetes	Capnodiales	Cladosporiaceae	Cladosporium	Cladosporium_sp
ASV_1027	Fungi	Ascomycota	Dothideomycetes	Capnodiales	Cladosporiaceae	Cladosporium	Cladosporium_sp
ASV_1052	Fungi	Ascomycota	Dothideomycetes	Capnodiales	Cladosporiaceae	Cladosporium	Cladosporium_sp
ASV_1061	Fungi	Ascomycota	Dothideomycetes	Capnodiales	Cladosporiaceae	Cladosporium	Cladosporium_sp
ASV_1488	Fungi	unidentified	unidentified	unidentified	unidentified	unidentified	Fungi_sp
ASV_1482	Fungi	Ascomycota	Dothideomycetes	Capnodiales	Cladosporiaceae	Cladosporium	Cladosporium_sp
ASV_2085	Fungi	Ascomycota	Dothideomycetes	Capnodiales	Cladosporiaceae	Cladosporium	Cladosporium_sp
ASV_2222	Fungi	Ascomycota	Dothideomycetes	Capnodiales	Cladosporiaceae	Cladosporium	Cladosporium_sp
ASV_2302	Fungi	Ascomycota	Dothideomycetes	Capnodiales	Cladosporiaceae	Cladosporium	Cladosporium_sp
ASV_2324	Fungi	Ascomycota	Dothideomycetes	Capnodiales	Cladosporiaceae	Cladosporium	Cladosporium_sp
ASV_2377	Fungi	Ascomycota	Dothideomycetes	Capnodiales	Cladosporiaceae	Cladosporium	Cladosporium_sp
ASV_2557	Fungi	Ascomycota	Dothideomycetes	Capnodiales	Cladosporiaceae	Cladosporium	Cladosporium_sp
ASV_3513	Fungi	Ascomycota	Dothideomycetes	Capnodiales	Cladosporiaceae	Cladosporium	Cladosporium_sp
ASV_3599	Fungi	Ascomycota	Dothideomycetes	Capnodiales	Cladosporiaceae	Cladosporium	Cladosporium_sp
ASV_3638	Fungi	Ascomycota	Dothideomycetes	Capnodiales	Cladosporiaceae	Cladosporium	Cladosporium_sp
ASV_4109	Fungi	Ascomycota	Dothideomycetes	Capnodiales	Cladosporiaceae	Cladosporium	Cladosporium_sp
ASV_87	Fungi	Ascomycota	Saccharomycetes	Saccharomycetales	Debaryomycetaceae	Meyerozyma	Meyerozyma_guilliermondii
ASV_11606	Fungi	Ascomycota	Saccharomycetes	Saccharomycetales	Saccharomycetales_fam_Incertae_sedis	Candida	Candida_parapsilosis
ASV_12588	Fungi	Ascomycota	Saccharomycetes	Saccharomycetales	Saccharomycetales_fam_Incertae_sedis	Candida	Candida_parapsilosis
ASV_14861	Fungi	Ascomycota	Saccharomycetes	Saccharomycetales	Saccharomycetales_fam_Incertae_sedis	Candida	Candida_parapsilosis
ASV_15834	Fungi	Ascomycota	Saccharomycetes	Saccharomycetales	Saccharomycetales_fam_Incertae_sedis	Candida	Candida_parapsilosis
ASV_15928	Fungi	Ascomycota	Saccharomycetes	Saccharomycetales	Saccharomycetales_fam_Incertae_sedis	Candida	Candida_parapsilosis
ASV_19076	Fungi	Ascomycota	Saccharomycetes	Saccharomycetales	Saccharomycetales_fam_Incertae_sedis	Candida	Candida_parapsilosis
ASV_21686	Fungi	Ascomycota	Saccharomycetes	Saccharomycetales	Saccharomycetales_fam_Incertae_sedis	Candida	Candida_parapsilosis
ASV_23041	Fungi	Ascomycota	Saccharomycetes	Saccharomycetales	Saccharomycetales_fam_Incertae_sedis	Candida	Candida_parapsilosis
ASV_23291	Fungi	Ascomycota	Saccharomycetes	Saccharomycetales	Saccharomycetales_fam_Incertae_sedis	Candida	Candida_parapsilosis
ASV_26213	Fungi	Ascomycota	Saccharomycetes	Saccharomycetales	Saccharomycetales_fam_Incertae_sedis	Candida	Candida_parapsilosis
ASV_26341	Fungi	Ascomycota	Saccharomycetes	Saccharomycetales	Saccharomycetales_fam_Incertae_sedis	Candida	Candida_parapsilosis
ASV_16070	Fungi	Basidiomycota	Tremellomycetes	Tremellales	Tremellaceae	Cryptococcus	Cryptococcus_neoformans
ASV_18388	Fungi	Basidiomycota	Tremellomycetes	Tremellales	Tremellaceae	Cryptococcus	Cryptococcus_neoformans
ASV_19538	Fungi	Basidiomycota	Tremellomycetes	Tremellales	Tremellaceae	Cryptococcus	Cryptococcus_neoformans
ASV_24594	Fungi	Basidiomycota	Tremellomycetes	Tremellales	Tremellaceae	Cryptococcus	Cryptococcus_neoformans
ASV_26358	Fungi	Basidiomycota	Tremellomycetes	Tremellales	Tremellaceae	Cryptococcus	Cryptococcus_neoformans
ASV_26395	Fungi	Basidiomycota	Tremellomycetes	Tremellales	Tremellaceae	Cryptococcus	Cryptococcus_neoformans
ASV_27573	Fungi	Basidiomycota	Tremellomycetes	Tremellales	Tremellaceae	Cryptococcus	Cryptococcus_neoformans
ASV_28188	Fungi	Basidiomycota	Tremellomycetes	Tremellales	Tremellaceae	Cryptococcus	Cryptococcus_neoformans
ASV_17740	Fungi	Ascomycota	Dothideomycetes	Pleosporales	Pleosporaceae	Alternaria	Alternaria_sp
ASV_21179	Fungi	Ascomycota	Dothideomycetes	Pleosporales	Pleosporaceae	Alternaria	Alternaria_infectoria
ASV_21794	Fungi	Ascomycota	Dothideomycetes	Pleosporales	Pleosporaceae	Alternaria	Alternaria_sp
ASV_22343	Fungi	Ascomycota	Dothideomycetes	Pleosporales	Pleosporaceae	Alternaria	Alternaria_sp
ASV_23596	Fungi	Ascomycota	Dothideomycetes	Pleosporales	Pleosporaceae	Alternaria	Alternaria_sp
ASV_24116	Fungi	Ascomycota	Dothideomycetes	Pleosporales	Pleosporaceae	Alternaria	Alternaria_infectoria
ASV_24866	Fungi	Ascomycota	Dothideomycetes	Pleosporales	Pleosporaceae	Alternaria	Alternaria_sp
ASV_26030	Fungi	Ascomycota	Dothideomycetes	Pleosporales	Pleosporaceae	Alternaria	Alternaria_sp
ASV_28524	Fungi	Ascomycota	Dothideomycetes	Pleosporales	Pleosporaceae	Alternaria	Alternaria_sp
ASV_28588	Fungi	Ascomycota	Dothideomycetes	Pleosporales	Pleosporaceae	Alternaria	Alternaria_sp
ASV_29164	Fungi	Ascomycota	Dothideomycetes	Pleosporales	Pleosporaceae	Alternaria	Alternaria_infectoria
ASV_30637	Fungi	Ascomycota	Dothideomycetes	Pleosporales	Pleosporaceae	Alternaria	Alternaria_sp
ASV_31302	Fungi	Ascomycota	Dothideomycetes	Pleosporales	Pleosporaceae	Alternaria	Alternaria_sp
ASV_32099	Fungi	Ascomycota	Dothideomycetes	Pleosporales	Pleosporaceae	Alternaria	Alternaria_sp
ASV_12867	Fungi	Ascomycota	Sordariomycetes	Glomerellales	Glomerellaceae	Colletotrichum	Colletotrichum_gloeosporioides
ASV_14911	Fungi	Ascomycota	Sordariomycetes	Glomerellales	Glomerellaceae	Colletotrichum	Colletotrichum_gloeosporioides
ASV_16131	Fungi	Ascomycota	Sordariomycetes	Glomerellales	Glomerellaceae	Colletotrichum	Colletotrichum_gloeosporioides
ASV_17005	Fungi	Ascomycota	Sordariomycetes	Glomerellales	Glomerellaceae	Colletotrichum	Colletotrichum_gloeosporioides
ASV_17063	Fungi	Ascomycota	Sordariomycetes	Glomerellales	Glomerellaceae	Colletotrichum	Colletotrichum_gloeosporioides
ASV_18768	Fungi	Ascomycota	Sordariomycetes	Glomerellales	Glomerellaceae	Colletotrichum	Colletotrichum_gloeosporioides
ASV_19870	Fungi	Ascomycota	Sordariomycetes	Glomerellales	Glomerellaceae	Colletotrichum	Colletotrichum_gloeosporioides
ASV_19939	Fungi	Ascomycota	Sordariomycetes	Glomerellales	Glomerellaceae	Colletotrichum	Colletotrichum_gloeosporioides
ASV_20408	Fungi	Ascomycota	Sordariomycetes	Glomerellales	Glomerellaceae	Colletotrichum	Colletotrichum_gloeosporioides
ASV_23986	Fungi	Ascomycota	Sordariomycetes	Glomerellales	Glomerellaceae	Colletotrichum	Colletotrichum_gloeosporioides
ASV_25275	Fungi	Ascomycota	Sordariomycetes	Glomerellales	Glomerellaceae	Colletotrichum	Colletotrichum_gloeosporioides
ASV_28403	Fungi	Ascomycota	Sordariomycetes	Glomerellales	Glomerellaceae	Colletotrichum	Colletotrichum_gloeosporioides
ASV_28688	Fungi	Ascomycota	Sordariomycetes	Glomerellales	Glomerellaceae	Colletotrichum	Colletotrichum_gloeosporioides
ASV_31673	Fungi	Ascomycota	Sordariomycetes	Glomerellales	Glomerellaceae	Colletotrichum	Colletotrichum_gloeosporioides
ASV_32417	Fungi	Ascomycota	Sordariomycetes	Glomerellales	Glomerellaceae	Colletotrichum	Colletotrichum_gloeosporioides
ASV_11625	Fungi	Ascomycota	Dothideomycetes	Pleosporales	Pleosporaceae	Exserohilum	Exserohilum_rostratum
ASV_12418	Fungi	Ascomycota	Dothideomycetes	Pleosporales	Pleosporaceae	Exserohilum	Exserohilum_rostratum
ASV_14820	Fungi	Ascomycota	Dothideomycetes	Pleosporales	Pleosporaceae	Exserohilum	Exserohilum_rostratum
ASV_14956	Fungi	Ascomycota	Dothideomycetes	Pleosporales	Pleosporaceae	Exserohilum	Exserohilum_rostratum
ASV_15017	Fungi	Ascomycota	Dothideomycetes	Pleosporales	Pleosporaceae	Exserohilum	Exserohilum_rostratum
ASV_15277	Fungi	Ascomycota	Dothideomycetes	Pleosporales	Pleosporaceae	Exserohilum	Exserohilum_rostratum
ASV_15962	Fungi	Ascomycota	Dothideomycetes	Pleosporales	Pleosporaceae	Exserohilum	Exserohilum_rostratum
ASV_16001	Fungi	Ascomycota	Dothideomycetes	Pleosporales	Pleosporaceae	Exserohilum	Exserohilum_rostratum
ASV_16984	Fungi	Ascomycota	Dothideomycetes	Pleosporales	Pleosporaceae	Exserohilum	Exserohilum_rostratum
ASV_21838	Fungi	Ascomycota	Dothideomycetes	Pleosporales	Pleosporaceae	Exserohilum	Exserohilum_rostratum
ASV_23394	Fungi	Ascomycota	Dothideomycetes	Pleosporales	Pleosporaceae	Exserohilum	Exserohilum_rostratum
ASV_24653	Fungi	Ascomycota	Dothideomycetes	Pleosporales	Pleosporaceae	Exserohilum	Exserohilum_rostratum
ASV_27194	Fungi	Ascomycota	Dothideomycetes	Pleosporales	Pleosporaceae	Exserohilum	Exserohilum_rostratum
ASV_27717	Fungi	Ascomycota	Dothideomycetes	Pleosporales	Pleosporaceae	Exserohilum	Exserohilum_rostratum
ASV_29012	Fungi	Ascomycota	Dothideomycetes	Pleosporales	Pleosporaceae	Exserohilum	Exserohilum_rostratum
ASV_35	Fungi	Ascomycota	Saccharomycetes	Saccharomycetales	Debaryomycetaceae	Meyerozyma	Meyerozyma_guilliermondii
ASV_80	Fungi	Ascomycota	Saccharomycetes	Saccharomycetales	Debaryomycetaceae	Meyerozyma	Meyerozyma_guilliermondii
ASV_103	Fungi	Ascomycota	Saccharomycetes	Saccharomycetales	Debaryomycetaceae	Meyerozyma	Meyerozyma_guilliermondii
ASV_108	Fungi	Ascomycota	Saccharomycetes	Saccharomycetales	Debaryomycetaceae	Meyerozyma	Meyerozyma_guilliermondii
ASV_176	Fungi	Ascomycota	Saccharomycetes	Saccharomycetales	Debaryomycetaceae	Meyerozyma	Meyerozyma_guilliermondii
ASV_191	Fungi	Ascomycota	Saccharomycetes	Saccharomycetales	Debaryomycetaceae	Meyerozyma	Meyerozyma_guilliermondii
ASV_32130	Fungi	Basidiomycota	Tremellomycetes	Trichosporonales	Trichosporonaceae	Trichosporon	Trichosporon_asahii
ASV_32847	Fungi	Basidiomycota	Tremellomycetes	Trichosporonales	Trichosporonaceae	Trichosporon	Trichosporon_asahii
ASV_3305	Fungi	Ascomycota	Sordariomycetes	Xylariales	Apiosporaceae	Arthrinium	Arthrinium_phaeospermum
ASV_3518	Fungi	Ascomycota	Sordariomycetes	Xylariales	Apiosporaceae	Arthrinium	Arthrinium_phaeospermum
ASV_3529	Fungi	Ascomycota	Sordariomycetes	Xylariales	Apiosporaceae	Arthrinium	Arthrinium_phaeospermum
ASV_3654	Fungi	Ascomycota	Sordariomycetes	Xylariales	Apiosporaceae	Arthrinium	Arthrinium_phaeospermum
ASV_4060	Fungi	Ascomycota	Sordariomycetes	Xylariales	Apiosporaceae	Arthrinium	Arthrinium_phaeospermum
ASV_4362	Fungi	Ascomycota	Sordariomycetes	Xylariales	Apiosporaceae	Arthrinium	Arthrinium_phaeospermum
ASV_4771	Fungi	Ascomycota	Sordariomycetes	Xylariales	Apiosporaceae	Arthrinium	Arthrinium_phaeospermum
ASV_4928	Fungi	Ascomycota	Sordariomycetes	Xylariales	Apiosporaceae	Arthrinium	Arthrinium_phaeospermum
ASV_5866	Fungi	Ascomycota	Sordariomycetes	Xylariales	Apiosporaceae	Arthrinium	Arthrinium_marii
ASV_6277	Fungi	Ascomycota	Sordariomycetes	Xylariales	Apiosporaceae	Arthrinium	Arthrinium_phaeospermum
ASV_10327	Fungi	Ascomycota	Sordariomycetes	Xylariales	Apiosporaceae	Arthrinium	Arthrinium_saccharicola
ASV_10683	Fungi	Ascomycota	Sordariomycetes	Xylariales	Apiosporaceae	Arthrinium	Arthrinium_sp
ASV_10820	Fungi	Ascomycota	Sordariomycetes	Xylariales	Apiosporaceae	Arthrinium	Arthrinium_saccharicola
ASV_12646	Fungi	Ascomycota	Sordariomycetes	Xylariales	Apiosporaceae	Arthrinium	Arthrinium_phaeospermum
ASV_12825	Fungi	Ascomycota	Sordariomycetes	Xylariales	Apiosporaceae	Arthrinium	Arthrinium_sp
ASV_13963	Fungi	Ascomycota	Sordariomycetes	Xylariales	Apiosporaceae	Arthrinium	Arthrinium_phaeospermum
ASV_15018	Fungi	Ascomycota	Sordariomycetes	Xylariales	Apiosporaceae	Arthrinium	Arthrinium_phaeospermum
ASV_15213	Fungi	Ascomycota	Sordariomycetes	Xylariales	Apiosporaceae	Arthrinium	Arthrinium_phaeospermum
ASV_16375	Fungi	Ascomycota	Sordariomycetes	Xylariales	Apiosporaceae	Arthrinium	Arthrinium_phaeospermum
ASV_17631	Fungi	Ascomycota	Sordariomycetes	Xylariales	Apiosporaceae	Arthrinium	Arthrinium_sp
ASV_18045	Fungi	Ascomycota	Sordariomycetes	Xylariales	Apiosporaceae	Arthrinium	Arthrinium_phaeospermum
ASV_18344	Fungi	Ascomycota	Sordariomycetes	Xylariales	Apiosporaceae	Arthrinium	Arthrinium_phaeospermum
ASV_18797	Fungi	Ascomycota	Sordariomycetes	Xylariales	Apiosporaceae	Arthrinium	Arthrinium_phaeospermum
ASV_19105	Fungi	Ascomycota	Sordariomycetes	Xylariales	Apiosporaceae	Arthrinium	Arthrinium_sp
ASV_19460	Fungi	Ascomycota	Sordariomycetes	Xylariales	Apiosporaceae	Arthrinium	Arthrinium_phaeospermum
ASV_20938	Fungi	Ascomycota	Sordariomycetes	Xylariales	Apiosporaceae	Arthrinium	Arthrinium_sp
ASV_21158	Fungi	Ascomycota	Sordariomycetes	Xylariales	Apiosporaceae	Arthrinium	Arthrinium_sp
ASV_21413	Fungi	Ascomycota	Sordariomycetes	Xylariales	Apiosporaceae	Arthrinium	Arthrinium_phaeospermum
ASV_23277	Fungi	Ascomycota	Sordariomycetes	Xylariales	Apiosporaceae	Arthrinium	Arthrinium_phaeospermum
ASV_23496	Fungi	Ascomycota	Sordariomycetes	Xylariales	Apiosporaceae	Arthrinium	Arthrinium_sp
ASV_23780	Fungi	Ascomycota	Sordariomycetes	Xylariales	Apiosporaceae	Arthrinium	Arthrinium_sp
ASV_23972	Fungi	Ascomycota	Sordariomycetes	Xylariales	Apiosporaceae	Arthrinium	Arthrinium_sp
ASV_24842	Fungi	Ascomycota	Sordariomycetes	Xylariales	Apiosporaceae	Arthrinium	Arthrinium_sp
ASV_25258	Fungi	Ascomycota	Sordariomycetes	Xylariales	Apiosporaceae	Arthrinium	Arthrinium_phaeospermum
ASV_25809	Fungi	Ascomycota	Sordariomycetes	Xylariales	Apiosporaceae	Arthrinium	Arthrinium_phaeospermum
ASV_26075	Fungi	Ascomycota	Sordariomycetes	Xylariales	Apiosporaceae	Arthrinium	Arthrinium_phaeospermum
ASV_26391	Fungi	Ascomycota	Sordariomycetes	Xylariales	Apiosporaceae	Arthrinium	Arthrinium_phaeospermum
ASV_27093	Fungi	Ascomycota	Sordariomycetes	Xylariales	Apiosporaceae	Arthrinium	Arthrinium_phaeospermum
ASV_27176	Fungi	Ascomycota	Sordariomycetes	Xylariales	Apiosporaceae	Arthrinium	Arthrinium_phaeospermum
ASV_27626	Fungi	Ascomycota	Sordariomycetes	Xylariales	Apiosporaceae	Arthrinium	Arthrinium_sp
ASV_27631	Fungi	Ascomycota	Sordariomycetes	Xylariales	Apiosporaceae	Arthrinium	Arthrinium_phaeospermum
ASV_28984	Fungi	Ascomycota	Sordariomycetes	Xylariales	Apiosporaceae	Arthrinium	Arthrinium_sp
ASV_29222	Fungi	Ascomycota	Sordariomycetes	Xylariales	Apiosporaceae	Arthrinium	Arthrinium_phaeospermum
ASV_29576	Fungi	Ascomycota	Sordariomycetes	Xylariales	Apiosporaceae	Arthrinium	Arthrinium_phaeospermum
ASV_29781	Fungi	Ascomycota	Sordariomycetes	Xylariales	Apiosporaceae	Arthrinium	Arthrinium_phaeospermum
ASV_29902	Fungi	Ascomycota	Sordariomycetes	Xylariales	Apiosporaceae	Arthrinium	Arthrinium_phaeospermum
ASV_31309	Fungi	Ascomycota	Sordariomycetes	Xylariales	Apiosporaceae	Arthrinium	Arthrinium_sp
ASV_31991	Fungi	Ascomycota	Sordariomycetes	Xylariales	Apiosporaceae	Arthrinium	Arthrinium_phaeospermum
ASV_32198	Fungi	Ascomycota	Sordariomycetes	Xylariales	Apiosporaceae	Arthrinium	Arthrinium_phaeospermum
ASV_263	Fungi	unidentified	unidentified	unidentified	unidentified	unidentified	Fungi_sp
ASV_265	Fungi	unidentified	unidentified	unidentified	unidentified	unidentified	Fungi_sp
ASV_297	Fungi	Ascomycota	Dothideomycetes	Capnodiales	Cladosporiaceae	Cladosporium	Cladosporium_sp
ASV_304	Fungi	Ascomycota	Dothideomycetes	Capnodiales	Cladosporiaceae	Cladosporium	Cladosporium_sp
ASV_321	Fungi	Ascomycota	Dothideomycetes	Capnodiales	Cladosporiaceae	Cladosporium	Cladosporium_sp
ASV_333	Fungi	unidentified	unidentified	unidentified	unidentified	unidentified	Fungi_sp
ASV_523	Fungi	Ascomycota	Dothideomycetes	Capnodiales	Cladosporiaceae	Cladosporium	Cladosporium_sp
ASV_536	Fungi	Ascomycota	Dothideomycetes	Capnodiales	Cladosporiaceae	Cladosporium	Cladosporium_sp
ASV_550	Fungi	unidentified	unidentified	unidentified	unidentified	unidentified	Fungi_sp
ASV_557	Fungi	unidentified	unidentified	unidentified	unidentified	unidentified	Fungi_sp
ASV_615	Fungi	Ascomycota	Dothideomycetes	Capnodiales	Cladosporiaceae	Cladosporium	Cladosporium_sp
ASV_636	Fungi	unidentified	unidentified	unidentified	unidentified	unidentified	Fungi_sp
ASV_642	Fungi	Ascomycota	Dothideomycetes	Capnodiales	Cladosporiaceae	Cladosporium	Cladosporium_sp
ASV_656	Fungi	unidentified	unidentified	unidentified	unidentified	unidentified	Fungi_sp
ASV_666	Fungi	Ascomycota	Dothideomycetes	Capnodiales	Cladosporiaceae	Cladosporium	Cladosporium_sp
ASV_668	Fungi	unidentified	unidentified	unidentified	unidentified	unidentified	Fungi_sp
ASV_707	Fungi	unidentified	unidentified	unidentified	unidentified	unidentified	Fungi_sp
ASV_734	Fungi	Ascomycota	Dothideomycetes	Capnodiales	Cladosporiaceae	Cladosporium	Cladosporium_sp
ASV_731	Fungi	unidentified	unidentified	unidentified	unidentified	unidentified	Fungi_sp
ASV_733	Fungi	Ascomycota	Dothideomycetes	Capnodiales	Cladosporiaceae	Cladosporium	Cladosporium_sp
ASV_741	Fungi	Ascomycota	Dothideomycetes	Capnodiales	Cladosporiaceae	Cladosporium	Cladosporium_sp
ASV_745	Fungi	Ascomycota	Dothideomycetes	Capnodiales	Cladosporiaceae	Cladosporium	Cladosporium_sp
ASV_756	Fungi	Ascomycota	Dothideomycetes	Capnodiales	Cladosporiaceae	Cladosporium	Cladosporium_sp
ASV_781	Fungi	Ascomycota	Dothideomycetes	Capnodiales	Cladosporiaceae	Cladosporium	Cladosporium_sp
ASV_783	Fungi	Ascomycota	Dothideomycetes	Capnodiales	Cladosporiaceae	Cladosporium	Cladosporium_sp
ASV_798	Fungi	Ascomycota	Dothideomycetes	Capnodiales	Cladosporiaceae	Cladosporium	Cladosporium_sp
ASV_887	Fungi	unidentified	unidentified	unidentified	unidentified	unidentified	Fungi_sp
ASV_917	Fungi	unidentified	unidentified	unidentified	unidentified	unidentified	Fungi_sp
ASV_1038	Fungi	Ascomycota	Dothideomycetes	Capnodiales	Cladosporiaceae	Cladosporium	Cladosporium_sp
ASV_1085	Fungi	Basidiomycota	Agaricomycetes	Atheliales	Tylosporaceae	Amphinema	Amphinema_sp
ASV_1090	Fungi	unidentified	unidentified	unidentified	unidentified	unidentified	Fungi_sp
ASV_1095	Fungi	Ascomycota	Dothideomycetes	Capnodiales	Cladosporiaceae	Cladosporium	Cladosporium_sp
ASV_1138	Fungi	unidentified	unidentified	unidentified	unidentified	unidentified	Fungi_sp
ASV_1187	Fungi	unidentified	unidentified	unidentified	unidentified	unidentified	Fungi_sp
ASV_1219	Fungi	unidentified	unidentified	unidentified	unidentified	unidentified	Fungi_sp
ASV_1223	Fungi	unidentified	unidentified	unidentified	unidentified	unidentified	Fungi_sp
ASV_1231	Fungi	unidentified	unidentified	unidentified	unidentified	unidentified	Fungi_sp
ASV_1302	Fungi	unidentified	unidentified	unidentified	unidentified	unidentified	Fungi_sp
ASV_1315	Fungi	Ascomycota	Dothideomycetes	Capnodiales	Cladosporiaceae	Cladosporium	Cladosporium_sp
ASV_1376	Fungi	Basidiomycota	Agaricomycetes	Atheliales	Tylosporaceae	Amphinema	Amphinema_sp
ASV_1378	Fungi	Ascomycota	Dothideomycetes	Capnodiales	Cladosporiaceae	Cladosporium	Cladosporium_sp
ASV_1399	Fungi	unidentified	unidentified	unidentified	unidentified	unidentified	Fungi_sp
ASV_1455	Fungi	unidentified	unidentified	unidentified	unidentified	unidentified	Fungi_sp
ASV_1496	Fungi	unidentified	unidentified	unidentified	unidentified	unidentified	Fungi_sp
ASV_1779	Fungi	Basidiomycota	Agaricomycetes	Atheliales	Tylosporaceae	Amphinema	Amphinema_sp
ASV_1812	Fungi	unidentified	unidentified	unidentified	unidentified	unidentified	Fungi_sp
ASV_1819	Fungi	Basidiomycota	Agaricomycetes	Atheliales	Tylosporaceae	Amphinema	Amphinema_sp
ASV_1898	Fungi	unidentified	unidentified	unidentified	unidentified	unidentified	Fungi_sp
ASV_2462	Fungi	unidentified	unidentified	unidentified	unidentified	unidentified	Fungi_sp
ASV_2537	Fungi	unidentified	unidentified	unidentified	unidentified	unidentified	Fungi_sp
ASV_3227	Fungi	Ascomycota	Dothideomycetes	Capnodiales	Cladosporiaceae	Cladosporium	Cladosporium_sp
ASV_3412	Fungi	Ascomycota	Dothideomycetes	Capnodiales	Cladosporiaceae	Cladosporium	Cladosporium_sp
ASV_12026	Fungi	Ascomycota	Saccharomycetes	Saccharomycetales	Saccharomycetales_fam_Incertae_sedis	Candida	Candida_parapsilosis
ASV_12406	Fungi	Ascomycota	Saccharomycetes	Saccharomycetales	Saccharomycetales_fam_Incertae_sedis	Candida	Candida_parapsilosis
ASV_12635	Fungi	Ascomycota	Saccharomycetes	Saccharomycetales	Saccharomycetales_fam_Incertae_sedis	Candida	Candida_parapsilosis
ASV_14348	Fungi	Ascomycota	Saccharomycetes	Saccharomycetales	Saccharomycetales_fam_Incertae_sedis	Candida	Candida_parapsilosis
ASV_15264	Fungi	Ascomycota	Saccharomycetes	Saccharomycetales	Saccharomycetales_fam_Incertae_sedis	Candida	Candida_parapsilosis
ASV_16166	Fungi	Ascomycota	Saccharomycetes	Saccharomycetales	Saccharomycetales_fam_Incertae_sedis	Candida	Candida_parapsilosis
ASV_21090	Fungi	Ascomycota	Saccharomycetes	Saccharomycetales	Saccharomycetales_fam_Incertae_sedis	Candida	Candida_parapsilosis
ASV_21735	Fungi	Ascomycota	Saccharomycetes	Saccharomycetales	Saccharomycetales_fam_Incertae_sedis	Candida	Candida_parapsilosis
ASV_22671	Fungi	Ascomycota	Saccharomycetes	Saccharomycetales	Saccharomycetales_fam_Incertae_sedis	Candida	Candida_parapsilosis
ASV_23135	Fungi	Ascomycota	Saccharomycetes	Saccharomycetales	Saccharomycetales_fam_Incertae_sedis	Candida	Candida_parapsilosis
ASV_23832	Fungi	Ascomycota	Saccharomycetes	Saccharomycetales	Saccharomycetales_fam_Incertae_sedis	Candida	Candida_parapsilosis
ASV_24168	Fungi	Ascomycota	Saccharomycetes	Saccharomycetales	Saccharomycetales_fam_Incertae_sedis	Candida	Candida_parapsilosis
ASV_24838	Fungi	Ascomycota	Saccharomycetes	Saccharomycetales	Saccharomycetales_fam_Incertae_sedis	Candida	Candida_parapsilosis
ASV_29537	Fungi	Ascomycota	Saccharomycetes	Saccharomycetales	Saccharomycetales_fam_Incertae_sedis	Candida	Candida_parapsilosis
ASV_5647	Fungi	Basidiomycota	Tremellomycetes	Tremellales	Tremellaceae	Cryptococcus	Cryptococcus_neoformans
ASV_6306	Fungi	Basidiomycota	Tremellomycetes	Tremellales	Tremellaceae	Cryptococcus	Cryptococcus_neoformans
ASV_7348	Fungi	Basidiomycota	Tremellomycetes	Tremellales	Tremellaceae	Cryptococcus	Cryptococcus_neoformans
ASV_7582	Fungi	Basidiomycota	Tremellomycetes	Tremellales	Tremellaceae	Cryptococcus	Cryptococcus_neoformans
ASV_8279	Fungi	Basidiomycota	Tremellomycetes	Tremellales	Tremellaceae	Cryptococcus	Cryptococcus_neoformans
ASV_10452	Fungi	Basidiomycota	Tremellomycetes	Tremellales	Tremellaceae	Cryptococcus	Cryptococcus_neoformans
ASV_11918	Fungi	Basidiomycota	Tremellomycetes	Tremellales	Tremellaceae	Cryptococcus	Cryptococcus_neoformans
ASV_19514	Fungi	Basidiomycota	Tremellomycetes	Tremellales	Tremellaceae	Cryptococcus	Cryptococcus_neoformans
ASV_19825	Fungi	Basidiomycota	Tremellomycetes	Tremellales	Tremellaceae	Cryptococcus	Cryptococcus_neoformans
ASV_25210	Fungi	Basidiomycota	Tremellomycetes	Tremellales	Tremellaceae	Cryptococcus	Cryptococcus_neoformans
ASV_27786	Fungi	Basidiomycota	Tremellomycetes	Tremellales	Tremellaceae	Cryptococcus	Cryptococcus_neoformans
ASV_27877	Fungi	Basidiomycota	Tremellomycetes	Tremellales	Tremellaceae	Cryptococcus	Cryptococcus_neoformans
ASV_28332	Fungi	Basidiomycota	Tremellomycetes	Tremellales	Tremellaceae	Cryptococcus	Cryptococcus_neoformans
ASV_29609	Fungi	Basidiomycota	Tremellomycetes	Tremellales	Tremellaceae	Cryptococcus	Cryptococcus_neoformans
ASV_30231	Fungi	Basidiomycota	Tremellomycetes	Tremellales	Tremellaceae	Cryptococcus	Cryptococcus_neoformans
ASV_30617	Fungi	Basidiomycota	Tremellomycetes	Tremellales	Tremellaceae	Cryptococcus	Cryptococcus_neoformans
ASV_30688	Fungi	Basidiomycota	Tremellomycetes	Tremellales	Tremellaceae	Cryptococcus	Cryptococcus_neoformans
ASV_32144	Fungi	Basidiomycota	Tremellomycetes	Tremellales	Tremellaceae	Cryptococcus	Cryptococcus_neoformans
ASV_32351	Fungi	Basidiomycota	Tremellomycetes	Tremellales	Tremellaceae	Cryptococcus	Cryptococcus_neoformans
ASV_22810	Fungi	Ascomycota	Dothideomycetes	Pleosporales	Pleosporaceae	Alternaria	Alternaria_infectoria
ASV_23256	Fungi	Ascomycota	Dothideomycetes	Pleosporales	Pleosporaceae	Alternaria	Alternaria_infectoria
ASV_24218	Fungi	Ascomycota	Dothideomycetes	Pleosporales	Pleosporaceae	Alternaria	Alternaria_sp
ASV_25380	Fungi	Ascomycota	Dothideomycetes	Pleosporales	Pleosporaceae	Alternaria	Alternaria_infectoria
ASV_25905	Fungi	Ascomycota	Dothideomycetes	Pleosporales	Pleosporaceae	Alternaria	Alternaria_sp
ASV_26547	Fungi	Ascomycota	Dothideomycetes	Pleosporales	Pleosporaceae	Alternaria	Alternaria_sp
ASV_29566	Fungi	Ascomycota	Dothideomycetes	Pleosporales	Pleosporaceae	Alternaria	Alternaria_infectoria
ASV_29914	Fungi	Ascomycota	Dothideomycetes	Pleosporales	Pleosporaceae	Alternaria	Alternaria_infectoria
ASV_30011	Fungi	Ascomycota	Dothideomycetes	Pleosporales	Pleosporaceae	Alternaria	Alternaria_infectoria
ASV_32176	Fungi	Ascomycota	Dothideomycetes	Pleosporales	Pleosporaceae	Alternaria	Alternaria_sp
ASV_32607	Fungi	Ascomycota	Dothideomycetes	Pleosporales	Pleosporaceae	Alternaria	Alternaria_infectoria
ASV_32875	Fungi	Ascomycota	Dothideomycetes	Pleosporales	Pleosporaceae	Alternaria	Alternaria_sp
ASV_33229	Fungi	Ascomycota	Dothideomycetes	Pleosporales	Pleosporaceae	Alternaria	Alternaria_infectoria
ASV_13511	Fungi	Ascomycota	Dothideomycetes	Pleosporales	Pleosporaceae	Exserohilum	Exserohilum_rostratum
ASV_13629	Fungi	Ascomycota	Dothideomycetes	Pleosporales	Pleosporaceae	Exserohilum	Exserohilum_rostratum
ASV_13700	Fungi	Ascomycota	Dothideomycetes	Pleosporales	Pleosporaceae	Exserohilum	Exserohilum_rostratum
ASV_15009	Fungi	Ascomycota	Dothideomycetes	Pleosporales	Pleosporaceae	Exserohilum	Exserohilum_rostratum
ASV_15798	Fungi	Ascomycota	Dothideomycetes	Pleosporales	Pleosporaceae	Exserohilum	Exserohilum_rostratum
ASV_17382	Fungi	Ascomycota	Dothideomycetes	Pleosporales	Pleosporaceae	Exserohilum	Exserohilum_rostratum
ASV_18305	Fungi	Ascomycota	Dothideomycetes	Pleosporales	Pleosporaceae	Exserohilum	Exserohilum_rostratum
ASV_18334	Fungi	Ascomycota	Dothideomycetes	Pleosporales	Pleosporaceae	Exserohilum	Exserohilum_rostratum
ASV_18643	Fungi	Ascomycota	Dothideomycetes	Pleosporales	Pleosporaceae	Exserohilum	Exserohilum_rostratum
ASV_21443	Fungi	Ascomycota	Dothideomycetes	Pleosporales	Pleosporaceae	Exserohilum	Exserohilum_rostratum
ASV_21514	Fungi	Ascomycota	Dothideomycetes	Pleosporales	Pleosporaceae	Exserohilum	Exserohilum_rostratum
ASV_23819	Fungi	Ascomycota	Dothideomycetes	Pleosporales	Pleosporaceae	Exserohilum	Exserohilum_rostratum
ASV_25572	Fungi	Ascomycota	Dothideomycetes	Pleosporales	Pleosporaceae	Exserohilum	Exserohilum_rostratum
ASV_28076	Fungi	Ascomycota	Dothideomycetes	Pleosporales	Pleosporaceae	Exserohilum	Exserohilum_rostratum
ASV_28134	Fungi	Ascomycota	Dothideomycetes	Pleosporales	Pleosporaceae	Exserohilum	Exserohilum_rostratum
ASV_28933	Fungi	Ascomycota	Dothideomycetes	Pleosporales	Pleosporaceae	Exserohilum	Exserohilum_rostratum
ASV_29787	Fungi	Ascomycota	Dothideomycetes	Pleosporales	Pleosporaceae	Exserohilum	Exserohilum_rostratum
ASV_29948	Fungi	Ascomycota	Dothideomycetes	Pleosporales	Pleosporaceae	Exserohilum	Exserohilum_rostratum
ASV_31710	Fungi	Ascomycota	Dothideomycetes	Pleosporales	Pleosporaceae	Exserohilum	Exserohilum_rostratum
ASV_32093	Fungi	Ascomycota	Dothideomycetes	Pleosporales	Pleosporaceae	Exserohilum	Exserohilum_rostratum
ASV_36	Fungi	Ascomycota	Saccharomycetes	Saccharomycetales	Debaryomycetaceae	Meyerozyma	Meyerozyma_guilliermondii
ASV_53	Fungi	Ascomycota	Saccharomycetes	Saccharomycetales	Debaryomycetaceae	Meyerozyma	Meyerozyma_guilliermondii
ASV_59	Fungi	Ascomycota	Saccharomycetes	Saccharomycetales	Debaryomycetaceae	Meyerozyma	Meyerozyma_guilliermondii
ASV_91	Fungi	Ascomycota	Saccharomycetes	Saccharomycetales	Debaryomycetaceae	Meyerozyma	Meyerozyma_guilliermondii
ASV_99	Fungi	Ascomycota	Saccharomycetes	Saccharomycetales	Debaryomycetaceae	Meyerozyma	Meyerozyma_guilliermondii
ASV_106	Fungi	Ascomycota	Saccharomycetes	Saccharomycetales	Debaryomycetaceae	Meyerozyma	Meyerozyma_guilliermondii
ASV_110	Fungi	Ascomycota	Saccharomycetes	Saccharomycetales	Debaryomycetaceae	Meyerozyma	Meyerozyma_guilliermondii
ASV_111	Fungi	Ascomycota	Saccharomycetes	Saccharomycetales	Debaryomycetaceae	Meyerozyma	Meyerozyma_guilliermondii
ASV_174	Fungi	Ascomycota	Saccharomycetes	Saccharomycetales	Debaryomycetaceae	Meyerozyma	Meyerozyma_guilliermondii
ASV_195	Fungi	Ascomycota	Saccharomycetes	Saccharomycetales	Debaryomycetaceae	Meyerozyma	Meyerozyma_guilliermondii
ASV_202	Fungi	Ascomycota	Saccharomycetes	Saccharomycetales	Debaryomycetaceae	Meyerozyma	Meyerozyma_guilliermondii
ASV_211	Fungi	Ascomycota	Saccharomycetes	Saccharomycetales	Debaryomycetaceae	Meyerozyma	Meyerozyma_guilliermondii
ASV_217	Fungi	Ascomycota	Saccharomycetes	Saccharomycetales	Debaryomycetaceae	Meyerozyma	Meyerozyma_guilliermondii
ASV_237	Fungi	Ascomycota	Saccharomycetes	Saccharomycetales	Debaryomycetaceae	Meyerozyma	Meyerozyma_guilliermondii
ASV_284	Fungi	Ascomycota	Saccharomycetes	Saccharomycetales	Debaryomycetaceae	Meyerozyma	Meyerozyma_guilliermondii
ASV_12601	Fungi	Ascomycota	Sordariomycetes	Glomerellales	Glomerellaceae	Colletotrichum	Colletotrichum_gloeosporioides
ASV_13264	Fungi	Ascomycota	Sordariomycetes	Glomerellales	Glomerellaceae	Colletotrichum	Colletotrichum_gloeosporioides
ASV_15913	Fungi	Ascomycota	Sordariomycetes	Glomerellales	Glomerellaceae	Colletotrichum	Colletotrichum_gloeosporioides
ASV_16480	Fungi	Ascomycota	Sordariomycetes	Glomerellales	Glomerellaceae	Colletotrichum	Colletotrichum_gloeosporioides
ASV_17048	Fungi	Ascomycota	Sordariomycetes	Glomerellales	Glomerellaceae	Colletotrichum	Colletotrichum_gloeosporioides
ASV_17215	Fungi	Ascomycota	Sordariomycetes	Glomerellales	Glomerellaceae	Colletotrichum	Colletotrichum_gloeosporioides
ASV_17668	Fungi	Ascomycota	Sordariomycetes	Glomerellales	Glomerellaceae	Colletotrichum	Colletotrichum_gloeosporioides
ASV_19941	Fungi	Ascomycota	Sordariomycetes	Glomerellales	Glomerellaceae	Colletotrichum	Colletotrichum_gloeosporioides
ASV_24807	Fungi	Ascomycota	Sordariomycetes	Glomerellales	Glomerellaceae	Colletotrichum	Colletotrichum_gloeosporioides
ASV_26593	Fungi	Ascomycota	Sordariomycetes	Glomerellales	Glomerellaceae	Colletotrichum	Colletotrichum_gloeosporioides
ASV_28094	Fungi	Ascomycota	Sordariomycetes	Glomerellales	Glomerellaceae	Colletotrichum	Colletotrichum_gloeosporioides
ASV_28838	Fungi	Ascomycota	Sordariomycetes	Glomerellales	Glomerellaceae	Colletotrichum	Colletotrichum_gloeosporioides
ASV_30344	Fungi	Ascomycota	Sordariomycetes	Glomerellales	Glomerellaceae	Colletotrichum	Colletotrichum_gloeosporioides
ASV_31151	Fungi	Ascomycota	Sordariomycetes	Glomerellales	Glomerellaceae	Colletotrichum	Colletotrichum_gloeosporioides
ASV_31739	Fungi	Ascomycota	Sordariomycetes	Glomerellales	Glomerellaceae	Colletotrichum	Colletotrichum_gloeosporioides
ASV_31759	Fungi	Ascomycota	Sordariomycetes	Glomerellales	Glomerellaceae	Colletotrichum	Colletotrichum_gloeosporioides
ASV_4369	Fungi	Ascomycota	Sordariomycetes	Xylariales	Apiosporaceae	Arthrinium	Arthrinium_phaeospermum
ASV_4466	Fungi	Ascomycota	Sordariomycetes	Xylariales	Apiosporaceae	Arthrinium	Arthrinium_phaeospermum
ASV_4692	Fungi	Ascomycota	Sordariomycetes	Xylariales	Apiosporaceae	Arthrinium	Arthrinium_sp
ASV_4733	Fungi	Ascomycota	Sordariomycetes	Xylariales	Apiosporaceae	Arthrinium	Arthrinium_phaeospermum
ASV_4859	Fungi	Ascomycota	Sordariomycetes	Xylariales	Apiosporaceae	Arthrinium	Arthrinium_sp
ASV_5030	Fungi	Ascomycota	Sordariomycetes	Xylariales	Apiosporaceae	Arthrinium	Arthrinium_phaeospermum
ASV_5522	Fungi	Ascomycota	Sordariomycetes	Xylariales	Apiosporaceae	Arthrinium	Arthrinium_phaeospermum
ASV_5565	Fungi	Ascomycota	Sordariomycetes	Xylariales	Apiosporaceae	Arthrinium	Arthrinium_phaeospermum
ASV_5582	Fungi	Ascomycota	Sordariomycetes	Xylariales	Apiosporaceae	Arthrinium	Arthrinium_phaeospermum
ASV_5641	Fungi	Ascomycota	Sordariomycetes	Xylariales	Apiosporaceae	Arthrinium	Arthrinium_phaeospermum
ASV_5673	Fungi	Ascomycota	Sordariomycetes	Xylariales	Apiosporaceae	Arthrinium	Arthrinium_phaeospermum
ASV_5854	Fungi	Ascomycota	Sordariomycetes	Xylariales	Apiosporaceae	Arthrinium	Arthrinium_phaeospermum
ASV_7540	Fungi	Ascomycota	Sordariomycetes	Xylariales	Apiosporaceae	Arthrinium	Arthrinium_phaeospermum
ASV_8038	Fungi	Ascomycota	Sordariomycetes	Xylariales	Apiosporaceae	Arthrinium	Arthrinium_phaeospermum
ASV_8510	Fungi	Ascomycota	Sordariomycetes	Xylariales	Apiosporaceae	Arthrinium	Arthrinium_phaeospermum
ASV_8659	Fungi	Ascomycota	Sordariomycetes	Xylariales	Apiosporaceae	Arthrinium	Arthrinium_phaeospermum
ASV_9050	Fungi	Ascomycota	Sordariomycetes	Xylariales	Apiosporaceae	Arthrinium	Arthrinium_phaeospermum
ASV_9186	Fungi	Ascomycota	Sordariomycetes	Xylariales	Apiosporaceae	Arthrinium	Arthrinium_phaeospermum
ASV_9288	Fungi	Ascomycota	Sordariomycetes	Xylariales	Apiosporaceae	Arthrinium	Arthrinium_phaeospermum
ASV_9535	Fungi	Ascomycota	Sordariomycetes	Xylariales	Apiosporaceae	Arthrinium	Arthrinium_phaeospermum
ASV_10679	Fungi	Ascomycota	Sordariomycetes	Xylariales	Apiosporaceae	Arthrinium	Arthrinium_phaeospermum
ASV_13305	Fungi	Ascomycota	Sordariomycetes	Xylariales	Apiosporaceae	Arthrinium	Arthrinium_phaeospermum
ASV_13670	Fungi	Ascomycota	Sordariomycetes	Xylariales	Apiosporaceae	Arthrinium	Arthrinium_phaeospermum
ASV_14137	Fungi	Ascomycota	Sordariomycetes	Xylariales	Apiosporaceae	Arthrinium	Arthrinium_phaeospermum
ASV_14775	Fungi	Ascomycota	Sordariomycetes	Xylariales	Apiosporaceae	Arthrinium	Arthrinium_phaeospermum
ASV_15687	Fungi	Ascomycota	Sordariomycetes	Xylariales	Apiosporaceae	Arthrinium	Arthrinium_phaeospermum
ASV_17103	Fungi	Ascomycota	Sordariomycetes	Xylariales	Apiosporaceae	Arthrinium	Arthrinium_phaeospermum
ASV_17248	Fungi	Ascomycota	Sordariomycetes	Xylariales	Apiosporaceae	Arthrinium	Arthrinium_sp
ASV_17771	Fungi	Ascomycota	Sordariomycetes	Xylariales	Apiosporaceae	Arthrinium	Arthrinium_phaeospermum
ASV_19324	Fungi	Ascomycota	Sordariomycetes	Xylariales	Apiosporaceae	Arthrinium	Arthrinium_phaeospermum
ASV_19532	Fungi	Ascomycota	Sordariomycetes	Xylariales	Apiosporaceae	Arthrinium	Arthrinium_phaeospermum
ASV_21130	Fungi	Ascomycota	Sordariomycetes	Xylariales	Apiosporaceae	Arthrinium	Arthrinium_sp
ASV_21732	Fungi	Ascomycota	Sordariomycetes	Xylariales	Apiosporaceae	Arthrinium	Arthrinium_sp
ASV_23178	Fungi	Ascomycota	Sordariomycetes	Xylariales	Apiosporaceae	Arthrinium	Arthrinium_phaeospermum
ASV_24104	Fungi	Ascomycota	Sordariomycetes	Xylariales	Apiosporaceae	Arthrinium	Arthrinium_phaeospermum
ASV_24683	Fungi	Ascomycota	Sordariomycetes	Xylariales	Apiosporaceae	Arthrinium	Arthrinium_phaeospermum
ASV_24826	Fungi	Ascomycota	Sordariomycetes	Xylariales	Apiosporaceae	Arthrinium	Arthrinium_sp
ASV_25877	Fungi	Ascomycota	Sordariomycetes	Xylariales	Apiosporaceae	Arthrinium	Arthrinium_sp
ASV_26847	Fungi	Ascomycota	Sordariomycetes	Xylariales	Apiosporaceae	Arthrinium	Arthrinium_sp
ASV_26913	Fungi	Ascomycota	Sordariomycetes	Xylariales	Apiosporaceae	Arthrinium	Arthrinium_phaeospermum
ASV_28025	Fungi	Ascomycota	Sordariomycetes	Xylariales	Apiosporaceae	Arthrinium	Arthrinium_phaeospermum
ASV_28991	Fungi	Ascomycota	Sordariomycetes	Xylariales	Apiosporaceae	Arthrinium	Arthrinium_sp
ASV_29983	Fungi	Ascomycota	Sordariomycetes	Xylariales	Apiosporaceae	Arthrinium	Arthrinium_phaeospermum
ASV_30331	Fungi	Ascomycota	Sordariomycetes	Xylariales	Apiosporaceae	Arthrinium	Arthrinium_sp
ASV_31144	Fungi	Ascomycota	Sordariomycetes	Xylariales	Apiosporaceae	Arthrinium	Arthrinium_phaeospermum
ASV_31924	Fungi	Ascomycota	Sordariomycetes	Xylariales	Apiosporaceae	Arthrinium	Arthrinium_phaeospermum
ASV_32192	Fungi	Ascomycota	Sordariomycetes	Xylariales	Apiosporaceae	Arthrinium	Arthrinium_phaeospermum
ASV_32485	Fungi	Ascomycota	Sordariomycetes	Xylariales	Apiosporaceae	Arthrinium	Arthrinium_phaeospermum
ASV_33246	Fungi	Ascomycota	Sordariomycetes	Xylariales	Apiosporaceae	Arthrinium	Arthrinium_phaeospermum
ASV_33252	Fungi	Ascomycota	Sordariomycetes	Xylariales	Apiosporaceae	Arthrinium	Arthrinium_sp
ASV_470	Fungi	Ascomycota	Dothideomycetes	Capnodiales	Cladosporiaceae	Cladosporium	Cladosporium_sp
ASV_479	Fungi	Ascomycota	Dothideomycetes	Capnodiales	Cladosporiaceae	Cladosporium	Cladosporium_sp
ASV_486	Fungi	Ascomycota	Dothideomycetes	Capnodiales	Cladosporiaceae	Cladosporium	Cladosporium_sp
ASV_496	Fungi	unidentified	unidentified	unidentified	unidentified	unidentified	Fungi_sp
ASV_501	Fungi	Ascomycota	Dothideomycetes	Capnodiales	Cladosporiaceae	Cladosporium	Cladosporium_sp
ASV_510	Fungi	unidentified	unidentified	unidentified	unidentified	unidentified	Fungi_sp
ASV_805	Fungi	unidentified	unidentified	unidentified	unidentified	unidentified	Fungi_sp
ASV_836	Fungi	Ascomycota	Dothideomycetes	Capnodiales	Cladosporiaceae	Cladosporium	Cladosporium_sp
ASV_842	Fungi	unidentified	unidentified	unidentified	unidentified	unidentified	Fungi_sp
ASV_845	Fungi	unidentified	unidentified	unidentified	unidentified	unidentified	Fungi_sp
ASV_986	Fungi	Ascomycota	Dothideomycetes	Capnodiales	Cladosporiaceae	Cladosporium	Cladosporium_sp
ASV_989	Fungi	Ascomycota	Dothideomycetes	Capnodiales	Cladosporiaceae	Cladosporium	Cladosporium_sp
ASV_1022	Fungi	Ascomycota	Dothideomycetes	Capnodiales	Cladosporiaceae	Cladosporium	Cladosporium_sp
ASV_1036	Fungi	unidentified	unidentified	unidentified	unidentified	unidentified	Fungi_sp
ASV_1057	Fungi	Ascomycota	Dothideomycetes	Capnodiales	Cladosporiaceae	Cladosporium	Cladosporium_sp
ASV_1073	Fungi	unidentified	unidentified	unidentified	unidentified	unidentified	Fungi_sp
ASV_1097	Fungi	unidentified	unidentified	unidentified	unidentified	unidentified	Fungi_sp
ASV_1099	Fungi	Ascomycota	Dothideomycetes	Capnodiales	Cladosporiaceae	Cladosporium	Cladosporium_sp
ASV_1416	Fungi	Ascomycota	Dothideomycetes	Capnodiales	Cladosporiaceae	Cladosporium	Cladosporium_sp
ASV_1423	Fungi	unidentified	unidentified	unidentified	unidentified	unidentified	Fungi_sp
ASV_1450	Fungi	unidentified	unidentified	unidentified	unidentified	unidentified	Fungi_sp
ASV_1515	Fungi	unidentified	unidentified	unidentified	unidentified	unidentified	Fungi_sp
ASV_1723	Fungi	unidentified	unidentified	unidentified	unidentified	unidentified	Fungi_sp
ASV_1749	Fungi	unidentified	unidentified	unidentified	unidentified	unidentified	Fungi_sp
ASV_1758	Fungi	Basidiomycota	Agaricomycetes	Atheliales	Tylosporaceae	Amphinema	Amphinema_sp
ASV_1759	Fungi	unidentified	unidentified	unidentified	unidentified	unidentified	Fungi_sp
ASV_1768	Fungi	Ascomycota	Dothideomycetes	Capnodiales	Cladosporiaceae	Cladosporium	Cladosporium_sp
ASV_1832	Fungi	unidentified	unidentified	unidentified	unidentified	unidentified	Fungi_sp
ASV_2047	Fungi	unidentified	unidentified	unidentified	unidentified	unidentified	Fungi_sp
ASV_2166	Fungi	unidentified	unidentified	unidentified	unidentified	unidentified	Fungi_sp
ASV_2622	Fungi	unidentified	unidentified	unidentified	unidentified	unidentified	Fungi_sp
ASV_2652	Fungi	unidentified	unidentified	unidentified	unidentified	unidentified	Fungi_sp
ASV_13938	Fungi	Ascomycota	Saccharomycetes	Saccharomycetales	Saccharomycetales_fam_Incertae_sedis	Candida	Candida_parapsilosis
ASV_19086	Fungi	Ascomycota	Saccharomycetes	Saccharomycetales	Saccharomycetales_fam_Incertae_sedis	Candida	Candida_parapsilosis
ASV_19461	Fungi	Ascomycota	Saccharomycetes	Saccharomycetales	Saccharomycetales_fam_Incertae_sedis	Candida	Candida_parapsilosis
ASV_20149	Fungi	Ascomycota	Saccharomycetes	Saccharomycetales	Saccharomycetales_fam_Incertae_sedis	Candida	Candida_parapsilosis
ASV_20890	Fungi	Ascomycota	Saccharomycetes	Saccharomycetales	Saccharomycetales_fam_Incertae_sedis	Candida	Candida_parapsilosis
ASV_20922	Fungi	Ascomycota	Saccharomycetes	Saccharomycetales	Saccharomycetales_fam_Incertae_sedis	Candida	Candida_parapsilosis
ASV_22204	Fungi	Ascomycota	Saccharomycetes	Saccharomycetales	Saccharomycetales_fam_Incertae_sedis	Candida	Candida_parapsilosis
ASV_26126	Fungi	Ascomycota	Saccharomycetes	Saccharomycetales	Saccharomycetales_fam_Incertae_sedis	Candida	Candida_parapsilosis
ASV_26865	Fungi	Ascomycota	Saccharomycetes	Saccharomycetales	Saccharomycetales_fam_Incertae_sedis	Candida	Candida_parapsilosis
ASV_27326	Fungi	Ascomycota	Saccharomycetes	Saccharomycetales	Saccharomycetales_fam_Incertae_sedis	Candida	Candida_parapsilosis
ASV_29572	Fungi	Ascomycota	Saccharomycetes	Saccharomycetales	Saccharomycetales_fam_Incertae_sedis	Candida	Candida_parapsilosis
ASV_30314	Fungi	Ascomycota	Saccharomycetes	Saccharomycetales	Saccharomycetales_fam_Incertae_sedis	Candida	Candida_parapsilosis
ASV_5607	Fungi	Basidiomycota	Tremellomycetes	Tremellales	Tremellaceae	Cryptococcus	Cryptococcus_neoformans
ASV_5656	Fungi	Basidiomycota	Tremellomycetes	Tremellales	Tremellaceae	Cryptococcus	Cryptococcus_neoformans
ASV_6045	Fungi	Basidiomycota	Tremellomycetes	Tremellales	Tremellaceae	Cryptococcus	Cryptococcus_neoformans
ASV_6086	Fungi	Basidiomycota	Tremellomycetes	Tremellales	Tremellaceae	Cryptococcus	Cryptococcus_neoformans
ASV_6594	Fungi	Basidiomycota	Tremellomycetes	Tremellales	Tremellaceae	Cryptococcus	Cryptococcus_neoformans
ASV_7340	Fungi	Basidiomycota	Tremellomycetes	Tremellales	Tremellaceae	Cryptococcus	Cryptococcus_neoformans
ASV_8021	Fungi	Basidiomycota	Tremellomycetes	Tremellales	Tremellaceae	Cryptococcus	Cryptococcus_neoformans
ASV_8136	Fungi	Basidiomycota	Tremellomycetes	Tremellales	Tremellaceae	Cryptococcus	Cryptococcus_neoformans
ASV_8467	Fungi	Basidiomycota	Tremellomycetes	Tremellales	Tremellaceae	Cryptococcus	Cryptococcus_neoformans
ASV_8526	Fungi	Basidiomycota	Tremellomycetes	Tremellales	Tremellaceae	Cryptococcus	Cryptococcus_neoformans
ASV_9884	Fungi	Basidiomycota	Tremellomycetes	Tremellales	Tremellaceae	Cryptococcus	Cryptococcus_neoformans
ASV_11192	Fungi	Basidiomycota	Tremellomycetes	Tremellales	Tremellaceae	Cryptococcus	Cryptococcus_neoformans
ASV_11641	Fungi	Basidiomycota	Tremellomycetes	Tremellales	Tremellaceae	Cryptococcus	Cryptococcus_neoformans
ASV_11779	Fungi	Basidiomycota	Tremellomycetes	Tremellales	Tremellaceae	Cryptococcus	Cryptococcus_neoformans
ASV_11807	Fungi	Basidiomycota	Tremellomycetes	Tremellales	Tremellaceae	Cryptococcus	Cryptococcus_neoformans
ASV_12253	Fungi	Basidiomycota	Tremellomycetes	Tremellales	Tremellaceae	Cryptococcus	Cryptococcus_neoformans
ASV_12404	Fungi	Basidiomycota	Tremellomycetes	Tremellales	Tremellaceae	Cryptococcus	Cryptococcus_neoformans
ASV_13355	Fungi	Basidiomycota	Tremellomycetes	Tremellales	Tremellaceae	Cryptococcus	Cryptococcus_neoformans
ASV_14594	Fungi	Basidiomycota	Tremellomycetes	Tremellales	Tremellaceae	Cryptococcus	Cryptococcus_neoformans
ASV_16175	Fungi	Basidiomycota	Tremellomycetes	Tremellales	Tremellaceae	Cryptococcus	Cryptococcus_neoformans
ASV_16207	Fungi	Basidiomycota	Tremellomycetes	Tremellales	Tremellaceae	Cryptococcus	Cryptococcus_neoformans
ASV_18203	Fungi	Basidiomycota	Tremellomycetes	Tremellales	Tremellaceae	Cryptococcus	Cryptococcus_neoformans
ASV_21152	Fungi	Basidiomycota	Tremellomycetes	Tremellales	Tremellaceae	Cryptococcus	Cryptococcus_neoformans
ASV_21415	Fungi	Basidiomycota	Tremellomycetes	Tremellales	Tremellaceae	Cryptococcus	Cryptococcus_neoformans
ASV_23234	Fungi	Basidiomycota	Tremellomycetes	Tremellales	Tremellaceae	Cryptococcus	Cryptococcus_neoformans
ASV_26322	Fungi	Basidiomycota	Tremellomycetes	Tremellales	Tremellaceae	Cryptococcus	Cryptococcus_neoformans
ASV_26521	Fungi	Basidiomycota	Tremellomycetes	Tremellales	Tremellaceae	Cryptococcus	Cryptococcus_neoformans
ASV_27893	Fungi	Basidiomycota	Tremellomycetes	Tremellales	Tremellaceae	Cryptococcus	Cryptococcus_neoformans
ASV_28477	Fungi	Basidiomycota	Tremellomycetes	Tremellales	Tremellaceae	Cryptococcus	Cryptococcus_neoformans
ASV_28640	Fungi	Basidiomycota	Tremellomycetes	Tremellales	Tremellaceae	Cryptococcus	Cryptococcus_neoformans
ASV_33222	Fungi	Basidiomycota	Tremellomycetes	Tremellales	Tremellaceae	Cryptococcus	Cryptococcus_neoformans
ASV_13608	Fungi	Ascomycota	Dothideomycetes	Pleosporales	Pleosporaceae	Exserohilum	Exserohilum_rostratum
ASV_14821	Fungi	Ascomycota	Dothideomycetes	Pleosporales	Pleosporaceae	Exserohilum	Exserohilum_rostratum
ASV_15128	Fungi	Ascomycota	Dothideomycetes	Pleosporales	Pleosporaceae	Exserohilum	Exserohilum_rostratum
ASV_17837	Fungi	Ascomycota	Dothideomycetes	Pleosporales	Pleosporaceae	Exserohilum	Exserohilum_rostratum
ASV_18650	Fungi	Ascomycota	Dothideomycetes	Pleosporales	Pleosporaceae	Exserohilum	Exserohilum_rostratum
ASV_19294	Fungi	Ascomycota	Dothideomycetes	Pleosporales	Pleosporaceae	Exserohilum	Exserohilum_rostratum
ASV_19642	Fungi	Ascomycota	Dothideomycetes	Pleosporales	Pleosporaceae	Exserohilum	Exserohilum_rostratum
ASV_20310	Fungi	Ascomycota	Dothideomycetes	Pleosporales	Pleosporaceae	Exserohilum	Exserohilum_rostratum
ASV_21206	Fungi	Ascomycota	Dothideomycetes	Pleosporales	Pleosporaceae	Exserohilum	Exserohilum_rostratum
ASV_24447	Fungi	Ascomycota	Dothideomycetes	Pleosporales	Pleosporaceae	Exserohilum	Exserohilum_rostratum
ASV_26581	Fungi	Ascomycota	Dothideomycetes	Pleosporales	Pleosporaceae	Exserohilum	Exserohilum_rostratum
ASV_30931	Fungi	Ascomycota	Dothideomycetes	Pleosporales	Pleosporaceae	Exserohilum	Exserohilum_rostratum
ASV_32166	Fungi	Ascomycota	Dothideomycetes	Pleosporales	Pleosporaceae	Exserohilum	Exserohilum_rostratum
ASV_49	Fungi	Ascomycota	Saccharomycetes	Saccharomycetales	Debaryomycetaceae	Meyerozyma	Meyerozyma_guilliermondii
ASV_58	Fungi	Ascomycota	Saccharomycetes	Saccharomycetales	Debaryomycetaceae	Meyerozyma	Meyerozyma_guilliermondii
ASV_66	Fungi	Ascomycota	Saccharomycetes	Saccharomycetales	Debaryomycetaceae	Meyerozyma	Meyerozyma_guilliermondii
ASV_94	Fungi	Ascomycota	Saccharomycetes	Saccharomycetales	Debaryomycetaceae	Meyerozyma	Meyerozyma_guilliermondii
ASV_104	Fungi	Ascomycota	Saccharomycetes	Saccharomycetales	Debaryomycetaceae	Meyerozyma	Meyerozyma_guilliermondii
ASV_107	Fungi	Ascomycota	Saccharomycetes	Saccharomycetales	Debaryomycetaceae	Meyerozyma	Meyerozyma_guilliermondii
ASV_121	Fungi	Ascomycota	Saccharomycetes	Saccharomycetales	Debaryomycetaceae	Meyerozyma	Meyerozyma_guilliermondii
ASV_134	Fungi	Ascomycota	Saccharomycetes	Saccharomycetales	Debaryomycetaceae	Meyerozyma	Meyerozyma_guilliermondii
ASV_150	Fungi	Ascomycota	Saccharomycetes	Saccharomycetales	Debaryomycetaceae	Meyerozyma	Meyerozyma_guilliermondii
ASV_166	Fungi	Ascomycota	Saccharomycetes	Saccharomycetales	Debaryomycetaceae	Meyerozyma	Meyerozyma_guilliermondii
ASV_170	Fungi	Ascomycota	Saccharomycetes	Saccharomycetales	Debaryomycetaceae	Meyerozyma	Meyerozyma_guilliermondii
ASV_193	Fungi	Ascomycota	Saccharomycetes	Saccharomycetales	Debaryomycetaceae	Meyerozyma	Meyerozyma_guilliermondii
ASV_210	Fungi	Ascomycota	Saccharomycetes	Saccharomycetales	Debaryomycetaceae	Meyerozyma	Meyerozyma_guilliermondii
ASV_215	Fungi	Ascomycota	Saccharomycetes	Saccharomycetales	Debaryomycetaceae	Meyerozyma	Meyerozyma_guilliermondii
ASV_221	Fungi	Ascomycota	Saccharomycetes	Saccharomycetales	Debaryomycetaceae	Meyerozyma	Meyerozyma_guilliermondii
ASV_225	Fungi	Ascomycota	Saccharomycetes	Saccharomycetales	Debaryomycetaceae	Meyerozyma	Meyerozyma_guilliermondii
ASV_238	Fungi	Ascomycota	Saccharomycetes	Saccharomycetales	Debaryomycetaceae	Meyerozyma	Meyerozyma_guilliermondii
ASV_294	Fungi	Ascomycota	Saccharomycetes	Saccharomycetales	Debaryomycetaceae	Meyerozyma	Meyerozyma_guilliermondii
ASV_317	Fungi	Ascomycota	Saccharomycetes	Saccharomycetales	Debaryomycetaceae	Meyerozyma	Meyerozyma_guilliermondii
ASV_383	Fungi	Ascomycota	Saccharomycetes	Saccharomycetales	Debaryomycetaceae	Meyerozyma	Meyerozyma_guilliermondii
ASV_20518	Fungi	Ascomycota	Dothideomycetes	Pleosporales	Pleosporaceae	Alternaria	Alternaria_infectoria
ASV_32229	Fungi	Ascomycota	Dothideomycetes	Pleosporales	Pleosporaceae	Alternaria	Alternaria_infectoria
ASV_33251	Fungi	Ascomycota	Dothideomycetes	Pleosporales	Pleosporaceae	Alternaria	Alternaria_infectoria
ASV_16876	Fungi	Ascomycota	Sordariomycetes	Glomerellales	Glomerellaceae	Colletotrichum	Colletotrichum_gloeosporioides
ASV_17112	Fungi	Ascomycota	Sordariomycetes	Glomerellales	Glomerellaceae	Colletotrichum	Colletotrichum_gloeosporioides
ASV_17794	Fungi	Ascomycota	Sordariomycetes	Glomerellales	Glomerellaceae	Colletotrichum	Colletotrichum_gloeosporioides
ASV_19883	Fungi	Ascomycota	Sordariomycetes	Glomerellales	Glomerellaceae	Colletotrichum	Colletotrichum_gloeosporioides
ASV_21378	Fungi	Ascomycota	Sordariomycetes	Glomerellales	Glomerellaceae	Colletotrichum	Colletotrichum_gloeosporioides
ASV_24282	Fungi	Ascomycota	Sordariomycetes	Glomerellales	Glomerellaceae	Colletotrichum	Colletotrichum_gloeosporioides
ASV_24609	Fungi	Ascomycota	Sordariomycetes	Glomerellales	Glomerellaceae	Colletotrichum	Colletotrichum_gloeosporioides
ASV_24966	Fungi	Ascomycota	Sordariomycetes	Glomerellales	Glomerellaceae	Colletotrichum	Colletotrichum_gloeosporioides
ASV_27379	Fungi	Ascomycota	Sordariomycetes	Sordariales	Cephalothecaceae	Phialemonium	Phialemonium_obovatum
ASV_723	Fungi	Ascomycota	Dothideomycetes	Capnodiales	Cladosporiaceae	Cladosporium	Cladosporium_sp
ASV_770	Fungi	Ascomycota	Dothideomycetes	Capnodiales	Cladosporiaceae	Cladosporium	Cladosporium_sp
ASV_1311	Fungi	unidentified	unidentified	unidentified	unidentified	unidentified	Fungi_sp
ASV_1310	Fungi	unidentified	unidentified	unidentified	unidentified	unidentified	Fungi_sp
ASV_1339	Fungi	unidentified	unidentified	unidentified	unidentified	unidentified	Fungi_sp
ASV_1360	Fungi	unidentified	unidentified	unidentified	unidentified	unidentified	Fungi_sp
ASV_1424	Fungi	Ascomycota	Dothideomycetes	Capnodiales	Cladosporiaceae	Cladosporium	Cladosporium_sp
ASV_1494	Fungi	unidentified	unidentified	unidentified	unidentified	unidentified	Fungi_sp
ASV_2213	Fungi	unidentified	unidentified	unidentified	unidentified	unidentified	Fungi_sp
ASV_2346	Fungi	unidentified	unidentified	unidentified	unidentified	unidentified	Fungi_sp
ASV_2600	Fungi	unidentified	unidentified	unidentified	unidentified	unidentified	Fungi_sp
ASV_2626	Fungi	unidentified	unidentified	unidentified	unidentified	unidentified	Fungi_sp
ASV_22296	Fungi	Ascomycota	Saccharomycetes	Saccharomycetales	Saccharomycetales_fam_Incertae_sedis	Candida	Candida_parapsilosis
ASV_22897	Fungi	Ascomycota	Saccharomycetes	Saccharomycetales	Saccharomycetales_fam_Incertae_sedis	Candida	Candida_parapsilosis
ASV_31792	Fungi	Ascomycota	Saccharomycetes	Saccharomycetales	Saccharomycetales_fam_Incertae_sedis	Candida	Candida_parapsilosis
ASV_4602	Fungi	Ascomycota	Sordariomycetes	Xylariales	Apiosporaceae	Arthrinium	Arthrinium_phaeospermum
ASV_4865	Fungi	Ascomycota	Sordariomycetes	Xylariales	Apiosporaceae	Arthrinium	Arthrinium_phaeospermum
ASV_5672	Fungi	Ascomycota	Sordariomycetes	Xylariales	Apiosporaceae	Arthrinium	Arthrinium_phaeospermum
ASV_5898	Fungi	Ascomycota	Sordariomycetes	Xylariales	Apiosporaceae	Arthrinium	Arthrinium_phaeospermum
ASV_6504	Fungi	Ascomycota	Sordariomycetes	Xylariales	Apiosporaceae	Arthrinium	Arthrinium_phaeospermum
ASV_6514	Fungi	Ascomycota	Sordariomycetes	Xylariales	Apiosporaceae	Arthrinium	Arthrinium_phaeospermum
ASV_6613	Fungi	Ascomycota	Sordariomycetes	Xylariales	Apiosporaceae	Arthrinium	Arthrinium_phaeospermum
ASV_6698	Fungi	Ascomycota	Sordariomycetes	Xylariales	Apiosporaceae	Arthrinium	Arthrinium_phaeospermum
ASV_7075	Fungi	Ascomycota	Sordariomycetes	Xylariales	Apiosporaceae	Arthrinium	Arthrinium_phaeospermum
ASV_7157	Fungi	Ascomycota	Sordariomycetes	Xylariales	Apiosporaceae	Arthrinium	Arthrinium_phaeospermum
ASV_7262	Fungi	Ascomycota	Sordariomycetes	Xylariales	Apiosporaceae	Arthrinium	Arthrinium_phaeospermum
ASV_8148	Fungi	Ascomycota	Sordariomycetes	Xylariales	Apiosporaceae	Arthrinium	Arthrinium_phaeospermum
ASV_8374	Fungi	Ascomycota	Sordariomycetes	Xylariales	Apiosporaceae	Arthrinium	Arthrinium_phaeospermum
ASV_8451	Fungi	Ascomycota	Sordariomycetes	Xylariales	Apiosporaceae	Arthrinium	Arthrinium_phaeospermum
ASV_9188	Fungi	Ascomycota	Sordariomycetes	Xylariales	Apiosporaceae	Arthrinium	Arthrinium_phaeospermum
ASV_9703	Fungi	Ascomycota	Sordariomycetes	Xylariales	Apiosporaceae	Arthrinium	Arthrinium_phaeospermum
ASV_9777	Fungi	Ascomycota	Sordariomycetes	Xylariales	Apiosporaceae	Arthrinium	Arthrinium_phaeospermum
ASV_10419	Fungi	Ascomycota	Sordariomycetes	Xylariales	Apiosporaceae	Arthrinium	Arthrinium_phaeospermum
ASV_12238	Fungi	Ascomycota	Sordariomycetes	Xylariales	Apiosporaceae	Arthrinium	Arthrinium_phaeospermum
ASV_14196	Fungi	Ascomycota	Sordariomycetes	Xylariales	Apiosporaceae	Arthrinium	Arthrinium_phaeospermum
ASV_14284	Fungi	Ascomycota	Sordariomycetes	Xylariales	Apiosporaceae	Arthrinium	Arthrinium_sp
ASV_15831	Fungi	Ascomycota	Sordariomycetes	Xylariales	Apiosporaceae	Arthrinium	Arthrinium_phaeospermum
ASV_18611	Fungi	Ascomycota	Sordariomycetes	Xylariales	Apiosporaceae	Arthrinium	Arthrinium_phaeospermum
ASV_19831	Fungi	Ascomycota	Sordariomycetes	Xylariales	Apiosporaceae	Arthrinium	Arthrinium_phaeospermum
ASV_22813	Fungi	Ascomycota	Sordariomycetes	Xylariales	Apiosporaceae	Arthrinium	Arthrinium_phaeospermum
ASV_5354	Fungi	Basidiomycota	Tremellomycetes	Tremellales	Tremellaceae	Cryptococcus	Cryptococcus_neoformans
ASV_5382	Fungi	Basidiomycota	Tremellomycetes	Tremellales	Tremellaceae	Cryptococcus	Cryptococcus_neoformans
ASV_8017	Fungi	Basidiomycota	Tremellomycetes	Tremellales	Tremellaceae	Cryptococcus	Cryptococcus_neoformans
ASV_8298	Fungi	Basidiomycota	Tremellomycetes	Tremellales	Tremellaceae	Cryptococcus	Cryptococcus_neoformans
ASV_8691	Fungi	Basidiomycota	Tremellomycetes	Tremellales	Tremellaceae	Cryptococcus	Cryptococcus_neoformans
ASV_8825	Fungi	Basidiomycota	Tremellomycetes	Tremellales	Tremellaceae	Cryptococcus	Cryptococcus_neoformans
ASV_8975	Fungi	Basidiomycota	Tremellomycetes	Tremellales	Tremellaceae	Cryptococcus	Cryptococcus_neoformans
ASV_9024	Fungi	Basidiomycota	Tremellomycetes	Tremellales	Tremellaceae	Cryptococcus	Cryptococcus_neoformans
ASV_9943	Fungi	Basidiomycota	Tremellomycetes	Tremellales	Tremellaceae	Cryptococcus	Cryptococcus_neoformans
ASV_10458	Fungi	Basidiomycota	Tremellomycetes	Tremellales	Tremellaceae	Cryptococcus	Cryptococcus_neoformans
ASV_10915	Fungi	Basidiomycota	Tremellomycetes	Tremellales	Tremellaceae	Cryptococcus	Cryptococcus_neoformans
ASV_10960	Fungi	Basidiomycota	Tremellomycetes	Tremellales	Tremellaceae	Cryptococcus	Cryptococcus_neoformans
ASV_11156	Fungi	Basidiomycota	Tremellomycetes	Tremellales	Tremellaceae	Cryptococcus	Cryptococcus_neoformans
ASV_12288	Fungi	Basidiomycota	Tremellomycetes	Tremellales	Tremellaceae	Cryptococcus	Cryptococcus_neoformans
ASV_12344	Fungi	Basidiomycota	Tremellomycetes	Tremellales	Tremellaceae	Cryptococcus	Cryptococcus_neoformans
ASV_12823	Fungi	Basidiomycota	Tremellomycetes	Tremellales	Tremellaceae	Cryptococcus	Cryptococcus_neoformans
ASV_14853	Fungi	Basidiomycota	Tremellomycetes	Tremellales	Tremellaceae	Cryptococcus	Cryptococcus_neoformans
ASV_15805	Fungi	Basidiomycota	Tremellomycetes	Tremellales	Tremellaceae	Cryptococcus	Cryptococcus_neoformans
ASV_16114	Fungi	Basidiomycota	Tremellomycetes	Tremellales	Tremellaceae	Cryptococcus	Cryptococcus_neoformans
ASV_17093	Fungi	Basidiomycota	Tremellomycetes	Tremellales	Tremellaceae	Cryptococcus	Cryptococcus_neoformans
ASV_25055	Fungi	Basidiomycota	Tremellomycetes	Tremellales	Tremellaceae	Cryptococcus	Cryptococcus_neoformans
ASV_28554	Fungi	Basidiomycota	Tremellomycetes	Tremellales	Tremellaceae	Cryptococcus	Cryptococcus_neoformans
ASV_31091	Fungi	Basidiomycota	Tremellomycetes	Tremellales	Tremellaceae	Cryptococcus	Cryptococcus_neoformans
ASV_20818	Fungi	Ascomycota	Dothideomycetes	Pleosporales	Pleosporaceae	Exserohilum	Exserohilum_rostratum
ASV_21008	Fungi	Ascomycota	Dothideomycetes	Pleosporales	Pleosporaceae	Exserohilum	Exserohilum_rostratum
ASV_21269	Fungi	Ascomycota	Dothideomycetes	Pleosporales	Pleosporaceae	Exserohilum	Exserohilum_rostratum
ASV_21276	Fungi	Ascomycota	Dothideomycetes	Pleosporales	Pleosporaceae	Exserohilum	Exserohilum_rostratum
ASV_22789	Fungi	Ascomycota	Dothideomycetes	Pleosporales	Pleosporaceae	Exserohilum	Exserohilum_rostratum
ASV_31851	Fungi	Ascomycota	Dothideomycetes	Pleosporales	Pleosporaceae	Exserohilum	Exserohilum_rostratum
ASV_60	Fungi	Ascomycota	Saccharomycetes	Saccharomycetales	Debaryomycetaceae	Meyerozyma	Meyerozyma_guilliermondii
ASV_117	Fungi	Ascomycota	Saccharomycetes	Saccharomycetales	Debaryomycetaceae	Meyerozyma	Meyerozyma_guilliermondii
ASV_130	Fungi	Ascomycota	Saccharomycetes	Saccharomycetales	Debaryomycetaceae	Meyerozyma	Meyerozyma_guilliermondii
ASV_144	Fungi	Ascomycota	Saccharomycetes	Saccharomycetales	Debaryomycetaceae	Meyerozyma	Meyerozyma_guilliermondii
ASV_153	Fungi	Ascomycota	Saccharomycetes	Saccharomycetales	Debaryomycetaceae	Meyerozyma	Meyerozyma_guilliermondii
ASV_159	Fungi	Ascomycota	Saccharomycetes	Saccharomycetales	Debaryomycetaceae	Meyerozyma	Meyerozyma_guilliermondii
ASV_165	Fungi	Ascomycota	Saccharomycetes	Saccharomycetales	Debaryomycetaceae	Meyerozyma	Meyerozyma_guilliermondii
ASV_168	Fungi	Ascomycota	Saccharomycetes	Saccharomycetales	Debaryomycetaceae	Meyerozyma	Meyerozyma_guilliermondii
ASV_198	Fungi	Ascomycota	Saccharomycetes	Saccharomycetales	Debaryomycetaceae	Meyerozyma	Meyerozyma_guilliermondii
ASV_213	Fungi	Ascomycota	Saccharomycetes	Saccharomycetales	Debaryomycetaceae	Meyerozyma	Meyerozyma_guilliermondii
ASV_218	Fungi	Ascomycota	Saccharomycetes	Saccharomycetales	Debaryomycetaceae	Meyerozyma	Meyerozyma_guilliermondii
ASV_254	Fungi	Ascomycota	Saccharomycetes	Saccharomycetales	Debaryomycetaceae	Meyerozyma	Meyerozyma_guilliermondii
ASV_320	Fungi	Ascomycota	Saccharomycetes	Saccharomycetales	Debaryomycetaceae	Meyerozyma	Meyerozyma_guilliermondii
ASV_358	Fungi	Ascomycota	Saccharomycetes	Saccharomycetales	Debaryomycetaceae	Meyerozyma	Meyerozyma_guilliermondii
ASV_385	Fungi	Ascomycota	Saccharomycetes	Saccharomycetales	Debaryomycetaceae	Meyerozyma	Meyerozyma_guilliermondii
ASV_26055	Fungi	Ascomycota	Dothideomycetes	Pleosporales	Pleosporaceae	Exserohilum	Exserohilum_rostratum
ASV_1992	Fungi	Ascomycota	Dothideomycetes	Capnodiales	Cladosporiaceae	Cladosporium	Cladosporium_sp
ASV_2051	Fungi	unidentified	unidentified	unidentified	unidentified	unidentified	Fungi_sp
ASV_148	Fungi	Ascomycota	Saccharomycetes	Saccharomycetales	Debaryomycetaceae	Meyerozyma	Meyerozyma_guilliermondii
ASV_156	Fungi	Ascomycota	Saccharomycetes	Saccharomycetales	Debaryomycetaceae	Meyerozyma	Meyerozyma_guilliermondii
ASV_192	Fungi	Ascomycota	Saccharomycetes	Saccharomycetales	Debaryomycetaceae	Meyerozyma	Meyerozyma_guilliermondii
ASV_247	Fungi	Ascomycota	Saccharomycetes	Saccharomycetales	Debaryomycetaceae	Meyerozyma	Meyerozyma_guilliermondii
ASV_262	Fungi	Ascomycota	Saccharomycetes	Saccharomycetales	Debaryomycetaceae	Meyerozyma	Meyerozyma_guilliermondii
ASV_369	Fungi	Ascomycota	Saccharomycetes	Saccharomycetales	Debaryomycetaceae	Meyerozyma	Meyerozyma_guilliermondii
ASV_19885	Fungi	Ascomycota	Sordariomycetes	Glomerellales	Glomerellaceae	Colletotrichum	Colletotrichum_gloeosporioides
ASV_31233	Fungi	Ascomycota	Sordariomycetes	Glomerellales	Glomerellaceae	Colletotrichum	Colletotrichum_gloeosporioides
ASV_6471	Fungi	Ascomycota	Sordariomycetes	Xylariales	Apiosporaceae	Arthrinium	Arthrinium_phaeospermum
ASV_6999	Fungi	Ascomycota	Sordariomycetes	Xylariales	Apiosporaceae	Arthrinium	Arthrinium_phaeospermum
ASV_7001	Fungi	Ascomycota	Sordariomycetes	Xylariales	Apiosporaceae	Arthrinium	Arthrinium_phaeospermum
ASV_7319	Fungi	Ascomycota	Sordariomycetes	Xylariales	Apiosporaceae	Arthrinium	Arthrinium_phaeospermum
ASV_8125	Fungi	Ascomycota	Sordariomycetes	Xylariales	Apiosporaceae	Arthrinium	Arthrinium_phaeospermum
ASV_8757	Fungi	Ascomycota	Sordariomycetes	Xylariales	Apiosporaceae	Arthrinium	Arthrinium_phaeospermum
ASV_9011	Fungi	Ascomycota	Sordariomycetes	Xylariales	Apiosporaceae	Arthrinium	Arthrinium_phaeospermum
ASV_9421	Fungi	Ascomycota	Sordariomycetes	Xylariales	Apiosporaceae	Arthrinium	Arthrinium_phaeospermum
ASV_11314	Fungi	Ascomycota	Sordariomycetes	Xylariales	Apiosporaceae	Arthrinium	Arthrinium_phaeospermum
ASV_13825	Fungi	Ascomycota	Sordariomycetes	Xylariales	Apiosporaceae	Arthrinium	Arthrinium_phaeospermum
ASV_16872	Fungi	Ascomycota	Sordariomycetes	Xylariales	Apiosporaceae	Arthrinium	Arthrinium_phaeospermum
ASV_22479	Fungi	Ascomycota	Sordariomycetes	Xylariales	Apiosporaceae	Arthrinium	Arthrinium_phaeospermum
ASV_8880	Fungi	Basidiomycota	Tremellomycetes	Tremellales	Tremellaceae	Cryptococcus	Cryptococcus_neoformans
ASV_8940	Fungi	Basidiomycota	Tremellomycetes	Tremellales	Tremellaceae	Cryptococcus	Cryptococcus_neoformans
ASV_8985	Fungi	Basidiomycota	Tremellomycetes	Tremellales	Tremellaceae	Cryptococcus	Cryptococcus_neoformans
ASV_8991	Fungi	Basidiomycota	Tremellomycetes	Tremellales	Tremellaceae	Cryptococcus	Cryptococcus_neoformans
ASV_11897	Fungi	Basidiomycota	Tremellomycetes	Tremellales	Tremellaceae	Cryptococcus	Cryptococcus_neoformans
ASV_12161	Fungi	Basidiomycota	Tremellomycetes	Tremellales	Tremellaceae	Cryptococcus	Cryptococcus_neoformans
ASV_14035	Fungi	Basidiomycota	Tremellomycetes	Tremellales	Tremellaceae	Cryptococcus	Cryptococcus_neoformans
ASV_14867	Fungi	Basidiomycota	Tremellomycetes	Tremellales	Tremellaceae	Cryptococcus	Cryptococcus_neoformans
ASV_15972	Fungi	Basidiomycota	Tremellomycetes	Tremellales	Tremellaceae	Cryptococcus	Cryptococcus_neoformans
ASV_18698	Fungi	Basidiomycota	Tremellomycetes	Tremellales	Tremellaceae	Cryptococcus	Cryptococcus_neoformans
ASV_248	Fungi	Ascomycota	Saccharomycetes	Saccharomycetales	Debaryomycetaceae	Meyerozyma	Meyerozyma_guilliermondii
ASV_9458	Fungi	Ascomycota	Sordariomycetes	Xylariales	Apiosporaceae	Arthrinium	Arthrinium_phaeospermum
ASV_10693	Fungi	Ascomycota	Sordariomycetes	Xylariales	Apiosporaceae	Arthrinium	Arthrinium_phaeospermum
ASV_12354	Fungi	Basidiomycota	Tremellomycetes	Tremellales	Tremellaceae	Cryptococcus	Cryptococcus_neoformans
ASV_12525	Fungi(1.0000)	Basidiomycota	Tremellomycetes	Tremellales	Tremellaceae	Cryptococcus	Cryptococcus_neoformans
